# Supplementary material for: Automated optimisation of solubility and conformational stability of antibodies and proteins
Source: Nat Commun. 2023 Apr 6;14:1937. doi: 10.1038/s41467-023-37668-6 (PMC10079162; doi:10.1038/s41467-023-37668-6)
Supplement: Supplementary file 13 — Supplementary file 10 [file 41467_2023_37668_MOESM13_ESM.xlsx]

## Sheet: Supplementary_table_DMS_validat
Protein	Variant	Fitness score	Conservation	Number of contacts	SASA	BLOSUM Score	Change in charge type	MutationPDB	offset applied	Site solvent exposure	pdb file	Site identified from	Shortlisted mutation
Beta-lactamase	H26A	-0.00978356		14	1.103	-2	0	H26A.A	0	0.366458	beta_lact_1m40.pdb	Exposed Solub.
Beta-lactamase	H26C	-0.41826		14	1.103	-3	0	H26C.A	0	0.366458	beta_lact_1m40.pdb	Exposed Solub.
Beta-lactamase	H26D	-0.181607		14	1.103	-1	0	H26D.A	0	0.366458	beta_lact_1m40.pdb	Exposed Solub.
Beta-lactamase	H26E	-0.279024		14	1.103	0	0	H26E.A	0	0.366458	beta_lact_1m40.pdb	Exposed Solub.
Beta-lactamase	H26F	-0.818487		14	1.103	-1	0	H26F.A	0	0.366458	beta_lact_1m40.pdb	Exposed Solub.
Beta-lactamase	H26G	-0.0602417		14	1.103	-2	0	H26G.A	0	0.366458	beta_lact_1m40.pdb	Exposed Solub.
Beta-lactamase	H26I	-0.359191		14	1.103	-3	0	H26I.A	0	0.366458	beta_lact_1m40.pdb	Exposed Solub.
Beta-lactamase	H26K	0.0144696		14	1.103	-1	1	H26K.A	0	0.366458	beta_lact_1m40.pdb	Exposed Solub.
Beta-lactamase	H26L	-0.480347		14	1.103	-3	0	H26L.A	0	0.366458	beta_lact_1m40.pdb	Exposed Solub.
Beta-lactamase	H26M	-0.224781		14	1.103	-2	0	H26M.A	0	0.366458	beta_lact_1m40.pdb	Exposed Solub.
Beta-lactamase	H26N	-0.0430932		14	1.103	1	0	H26N.A	0	0.366458	beta_lact_1m40.pdb	Exposed Solub.
Beta-lactamase	H26P	-1.01085		14	1.103	-2	0	H26P.A	0	0.366458	beta_lact_1m40.pdb	Exposed Solub.
Beta-lactamase	H26Q	-0.135568		14	1.103	0	0	H26Q.A	0	0.366458	beta_lact_1m40.pdb	Exposed Solub.
Beta-lactamase	H26R	-0.00252626		14	1.103	0	1	H26R.A	0	0.366458	beta_lact_1m40.pdb	Exposed Solub.
Beta-lactamase	H26S	0.0361661		14	1.103	-1	0	H26S.A	0	0.366458	beta_lact_1m40.pdb	Exposed Solub.
Beta-lactamase	H26T	-0.0671875		14	1.103	-2	0	H26T.A	0	0.366458	beta_lact_1m40.pdb	Exposed Solub.
Beta-lactamase	H26V	-0.026874		14	1.103	-3	0	H26V.A	0	0.366458	beta_lact_1m40.pdb	Exposed Solub.
Beta-lactamase	H26W	-1.34759		14	1.103	-2	0	H26W.A	0	0.366458	beta_lact_1m40.pdb	Exposed Solub.
Beta-lactamase	H26Y	-0.885025		14	1.103	2	0	H26Y.A	0	0.366458	beta_lact_1m40.pdb	Exposed Solub.
Beta-lactamase	P27A	-1.6426		9	0.75	-1	0	P27A.A	0	0.509308	beta_lact_1m40.pdb
Beta-lactamase	P27C	-0.364138		9	0.75	-3	0	P27C.A	0	0.509308	beta_lact_1m40.pdb
Beta-lactamase	P27D	-0.0284025		9	0.75	-1	0	P27D.A	0	0.509308	beta_lact_1m40.pdb
Beta-lactamase	P27E	0.143258		9	0.75	-1	0	P27E.A	0	0.509308	beta_lact_1m40.pdb
Beta-lactamase	P27F	-0.199804		9	0.75	-4	0	P27F.A	0	0.509308	beta_lact_1m40.pdb
Beta-lactamase	P27G	-0.969268		9	0.75	-2	0	P27G.A	0	0.509308	beta_lact_1m40.pdb
Beta-lactamase	P27H	0.0457846		9	0.75	-2	0	P27H.A	0	0.509308	beta_lact_1m40.pdb
Beta-lactamase	P27I	-0.0735238		9	0.75	-3	0	P27I.A	0	0.509308	beta_lact_1m40.pdb
Beta-lactamase	P27K	0.13559		9	0.75	-1	0	P27K.A	0	0.509308	beta_lact_1m40.pdb
Beta-lactamase	P27L	-0.211869		9	0.75	-3	0	P27L.A	0	0.509308	beta_lact_1m40.pdb
Beta-lactamase	P27M	-0.0283657		9	0.75	-2	0	P27M.A	0	0.509308	beta_lact_1m40.pdb
Beta-lactamase	P27N	0.0206405		9	0.75	-2	0	P27N.A	0	0.509308	beta_lact_1m40.pdb
Beta-lactamase	P27Q	-0.0282136		9	0.75	-1	0	P27Q.A	0	0.509308	beta_lact_1m40.pdb
Beta-lactamase	P27R	0.054154		9	0.75	-2	0	P27R.A	0	0.509308	beta_lact_1m40.pdb
Beta-lactamase	P27S	-0.16013		9	0.75	-1	0	P27S.A	0	0.509308	beta_lact_1m40.pdb
Beta-lactamase	P27T	-0.0911999		9	0.75	-1	0	P27T.A	0	0.509308	beta_lact_1m40.pdb
Beta-lactamase	P27V	0.045913		9	0.75	-2	0	P27V.A	0	0.509308	beta_lact_1m40.pdb
Beta-lactamase	P27W	-0.109139		9	0.75	-4	0	P27W.A	0	0.509308	beta_lact_1m40.pdb
Beta-lactamase	P27Y	0.00174467		9	0.75	-3	0	P27Y.A	0	0.509308	beta_lact_1m40.pdb
Beta-lactamase	E28A	0.0109131		14	0.874	-1	0	E28A.A	0	0.481528	beta_lact_1m40.pdb
Beta-lactamase	E28C	-0.158233		14	0.874	-4	0	E28C.A	0	0.481528	beta_lact_1m40.pdb
Beta-lactamase	E28D	-0.0757852		14	0.874	2	1	E28D.A	0	0.481528	beta_lact_1m40.pdb
Beta-lactamase	E28F	-0.232106		14	0.874	-3	0	E28F.A	0	0.481528	beta_lact_1m40.pdb
Beta-lactamase	E28G	0.0813101		14	0.874	-2	0	E28G.A	0	0.481528	beta_lact_1m40.pdb
Beta-lactamase	E28H	0.0209168		14	0.874	0	0	E28H.A	0	0.481528	beta_lact_1m40.pdb
Beta-lactamase	E28I	-0.153907		14	0.874	-3	0	E28I.A	0	0.481528	beta_lact_1m40.pdb
Beta-lactamase	E28K	0.0871198		14	0.874	1	0	E28K.A	0	0.481528	beta_lact_1m40.pdb
Beta-lactamase	E28L	-0.0581804		14	0.874	-3	0	E28L.A	0	0.481528	beta_lact_1m40.pdb
Beta-lactamase	E28M	-0.036441		14	0.874	-2	0	E28M.A	0	0.481528	beta_lact_1m40.pdb
Beta-lactamase	E28N	-0.0064688		14	0.874	0	0	E28N.A	0	0.481528	beta_lact_1m40.pdb
Beta-lactamase	E28P	-0.387232		14	0.874	-1	0	E28P.A	0	0.481528	beta_lact_1m40.pdb
Beta-lactamase	E28Q	0.0496907		14	0.874	2	0	E28Q.A	0	0.481528	beta_lact_1m40.pdb
Beta-lactamase	E28R	-0.220003		14	0.874	0	0	E28R.A	0	0.481528	beta_lact_1m40.pdb
Beta-lactamase	E28S	-0.0395849		14	0.874	0	0	E28S.A	0	0.481528	beta_lact_1m40.pdb
Beta-lactamase	E28T	-0.135909		14	0.874	-1	0	E28T.A	0	0.481528	beta_lact_1m40.pdb
Beta-lactamase	E28V	-0.0645674		14	0.874	-2	0	E28V.A	0	0.481528	beta_lact_1m40.pdb
Beta-lactamase	E28W	-0.44234		14	0.874	-3	0	E28W.A	0	0.481528	beta_lact_1m40.pdb
Beta-lactamase	E28Y	-0.245436		14	0.874	-2	0	E28Y.A	0	0.481528	beta_lact_1m40.pdb
Beta-lactamase	T29A	-1.45459		26	0.027	0	0	T29A.A	0	0.0201468	beta_lact_1m40.pdb
Beta-lactamase	T29C	-2.41902		26	0.027	-1	1	T29C.A	0	0.0201468	beta_lact_1m40.pdb
Beta-lactamase	T29D	-2.29488		26	0.027	-1	0	T29D.A	0	0.0201468	beta_lact_1m40.pdb
Beta-lactamase	T29E	-2.41446		26	0.027	-1	0	T29E.A	0	0.0201468	beta_lact_1m40.pdb
Beta-lactamase	T29F	-2.60457		26	0.027	-2	0	T29F.A	0	0.0201468	beta_lact_1m40.pdb
Beta-lactamase	T29G	-2.35671		26	0.027	-2	0	T29G.A	0	0.0201468	beta_lact_1m40.pdb
Beta-lactamase	T29H	-1.84954		26	0.027	-2	0	T29H.A	0	0.0201468	beta_lact_1m40.pdb
Beta-lactamase	T29I	-0.280446		26	0.027	-1	0	T29I.A	0	0.0201468	beta_lact_1m40.pdb
Beta-lactamase	T29K	-1.42789		26	0.027	-1	0	T29K.A	0	0.0201468	beta_lact_1m40.pdb
Beta-lactamase	T29L	-0.765521		26	0.027	-1	0	T29L.A	0	0.0201468	beta_lact_1m40.pdb
Beta-lactamase	T29M	-1.8431		26	0.027	-1	0	T29M.A	0	0.0201468	beta_lact_1m40.pdb
Beta-lactamase	T29N	-2.48572		26	0.027	0	1	T29N.A	0	0.0201468	beta_lact_1m40.pdb
Beta-lactamase	T29P	-1.79017		26	0.027	-1	0	T29P.A	0	0.0201468	beta_lact_1m40.pdb
Beta-lactamase	T29Q	-1.6671		26	0.027	-1	1	T29Q.A	0	0.0201468	beta_lact_1m40.pdb
Beta-lactamase	T29R	-2.37509		26	0.027	-1	0	T29R.A	0	0.0201468	beta_lact_1m40.pdb
Beta-lactamase	T29S	-1.39248		26	0.027	1	1	T29S.A	0	0.0201468	beta_lact_1m40.pdb
Beta-lactamase	T29V	0.0341893		26	0.027	0	0	T29V.A	0	0.0201468	beta_lact_1m40.pdb
Beta-lactamase	T29W	-2.8417		26	0.027	-2	0	T29W.A	0	0.0201468	beta_lact_1m40.pdb
Beta-lactamase	T29Y	-2.78913		26	0.027	-2	0	T29Y.A	0	0.0201468	beta_lact_1m40.pdb
Beta-lactamase	L30A	-0.202228		17	0.47	-1	1	L30A.A	0	0.222827	beta_lact_1m40.pdb	Exposed Solub.
Beta-lactamase	L30C	-1.95959		17	0.47	-1	0	L30C.A	0	0.222827	beta_lact_1m40.pdb	Exposed Solub.
Beta-lactamase	L30D	-2.71077		17	0.47	-4	0	L30D.A	0	0.222827	beta_lact_1m40.pdb	Exposed Solub.
Beta-lactamase	L30E	-1.72164		17	0.47	-3	0	L30E.A	0	0.222827	beta_lact_1m40.pdb	Exposed Solub.
Beta-lactamase	L30F	-0.720047		17	0.47	0	1	L30F.A	0	0.222827	beta_lact_1m40.pdb	Exposed Solub.
Beta-lactamase	L30G	-1.4842		17	0.47	-4	0	L30G.A	0	0.222827	beta_lact_1m40.pdb	Exposed Solub.
Beta-lactamase	L30H	-0.889277		17	0.47	-3	0	L30H.A	0	0.222827	beta_lact_1m40.pdb	Exposed Solub.
Beta-lactamase	L30I	0.0173958		17	0.47	2	1	L30I.A	0	0.222827	beta_lact_1m40.pdb	Exposed Solub.
Beta-lactamase	L30K	0.0695957		17	0.47	-2	0	L30K.A	0	0.222827	beta_lact_1m40.pdb	Exposed Solub.
Beta-lactamase	L30M	-0.0480697		17	0.47	2	1	L30M.A	0	0.222827	beta_lact_1m40.pdb	Exposed Solub.
Beta-lactamase	L30N	-1.42071		17	0.47	-3	0	L30N.A	0	0.222827	beta_lact_1m40.pdb	Exposed Solub.
Beta-lactamase	L30P	-2.19535		17	0.47	-3	0	L30P.A	0	0.222827	beta_lact_1m40.pdb	Exposed Solub.
Beta-lactamase	L30Q	-0.222812		17	0.47	-2	0	L30Q.A	0	0.222827	beta_lact_1m40.pdb	Exposed Solub.
Beta-lactamase	L30R	-0.0649357		17	0.47	-2	0	L30R.A	0	0.222827	beta_lact_1m40.pdb	Exposed Solub.
Beta-lactamase	L30S	-1.2641		17	0.47	-2	0	L30S.A	0	0.222827	beta_lact_1m40.pdb	Exposed Solub.
Beta-lactamase	L30T	-0.313656		17	0.47	-1	0	L30T.A	0	0.222827	beta_lact_1m40.pdb	Exposed Solub.
Beta-lactamase	L30V	0.0502655		17	0.47	1	1	L30V.A	0	0.222827	beta_lact_1m40.pdb	Exposed Solub.
Beta-lactamase	L30W	-0.299738		17	0.47	-2	1	L30W.A	0	0.222827	beta_lact_1m40.pdb	Exposed Solub.
Beta-lactamase	L30Y	-0.2186		17	0.47	-1	1	L30Y.A	0	0.222827	beta_lact_1m40.pdb	Exposed Solub.
Beta-lactamase	V31A	0.0467845		17	0.841	0	1	V31A.A	0	0.525926	beta_lact_1m40.pdb	Exposed Solub.	TRUE
Beta-lactamase	V31C	0.0350595		17	0.841	-1	0	V31C.A	0	0.525926	beta_lact_1m40.pdb	Exposed Solub.
Beta-lactamase	V31D	0.0444133		17	0.841	-3	0	V31D.A	0	0.525926	beta_lact_1m40.pdb	Exposed Solub.
Beta-lactamase	V31E	0.0510011		17	0.841	-2	0	V31E.A	0	0.525926	beta_lact_1m40.pdb	Exposed Solub.	TRUE
Beta-lactamase	V31F	-0.0602321		17	0.841	-1	1	V31F.A	0	0.525926	beta_lact_1m40.pdb	Exposed Solub.
Beta-lactamase	V31G	0.0401527		17	0.841	-3	0	V31G.A	0	0.525926	beta_lact_1m40.pdb	Exposed Solub.
Beta-lactamase	V31H	-0.0148404		17	0.841	-3	0	V31H.A	0	0.525926	beta_lact_1m40.pdb	Exposed Solub.
Beta-lactamase	V31I	-0.0133032		17	0.841	3	1	V31I.A	0	0.525926	beta_lact_1m40.pdb	Exposed Solub.
Beta-lactamase	V31K	0.0361941		17	0.841	-2	0	V31K.A	0	0.525926	beta_lact_1m40.pdb	Exposed Solub.	TRUE
Beta-lactamase	V31L	-0.0121408		17	0.841	1	1	V31L.A	0	0.525926	beta_lact_1m40.pdb	Exposed Solub.
Beta-lactamase	V31M	0.0960171		17	0.841	1	1	V31M.A	0	0.525926	beta_lact_1m40.pdb	Exposed Solub.
Beta-lactamase	V31N	0.0515058		17	0.841	-3	0	V31N.A	0	0.525926	beta_lact_1m40.pdb	Exposed Solub.
Beta-lactamase	V31P	-2.38705		17	0.841	-2	0	V31P.A	0	0.525926	beta_lact_1m40.pdb	Exposed Solub.
Beta-lactamase	V31Q	0.0216017		17	0.841	-2	0	V31Q.A	0	0.525926	beta_lact_1m40.pdb	Exposed Solub.	TRUE
Beta-lactamase	V31R	0.0651855		17	0.841	-3	0	V31R.A	0	0.525926	beta_lact_1m40.pdb	Exposed Solub.
Beta-lactamase	V31S	0.00837777		17	0.841	-2	0	V31S.A	0	0.525926	beta_lact_1m40.pdb	Exposed Solub.
Beta-lactamase	V31T	0.029703		17	0.841	0	0	V31T.A	0	0.525926	beta_lact_1m40.pdb	Exposed Solub.
Beta-lactamase	V31W	0.0564147		17	0.841	-3	1	V31W.A	0	0.525926	beta_lact_1m40.pdb	Exposed Solub.
Beta-lactamase	V31Y	-0.0874018		17	0.841	-1	1	V31Y.A	0	0.525926	beta_lact_1m40.pdb	Exposed Solub.
Beta-lactamase	K32A	0.000581567		27	0.345	-1	0	K32A.A	0	0.138591	beta_lact_1m40.pdb	Exposed Solub.
Beta-lactamase	K32C	-1.58035		27	0.345	-3	0	K32C.A	0	0.138591	beta_lact_1m40.pdb	Exposed Solub.
Beta-lactamase	K32D	-2.16724		27	0.345	-1	0	K32D.A	0	0.138591	beta_lact_1m40.pdb	Exposed Solub.
Beta-lactamase	K32E	-1.65319		27	0.345	1	0	K32E.A	0	0.138591	beta_lact_1m40.pdb	Exposed Solub.
Beta-lactamase	K32F	-2.08747		27	0.345	-3	0	K32F.A	0	0.138591	beta_lact_1m40.pdb	Exposed Solub.
Beta-lactamase	K32G	-2.15303		27	0.345	-2	0	K32G.A	0	0.138591	beta_lact_1m40.pdb	Exposed Solub.
Beta-lactamase	K32H	-0.866931		27	0.345	-1	1	K32H.A	0	0.138591	beta_lact_1m40.pdb	Exposed Solub.
Beta-lactamase	K32I	-0.404047		27	0.345	-3	0	K32I.A	0	0.138591	beta_lact_1m40.pdb	Exposed Solub.
Beta-lactamase	K32L	-0.302453		27	0.345	-2	0	K32L.A	0	0.138591	beta_lact_1m40.pdb	Exposed Solub.
Beta-lactamase	K32M	-0.205193		27	0.345	-1	0	K32M.A	0	0.138591	beta_lact_1m40.pdb	Exposed Solub.
Beta-lactamase	K32N	-1.532		27	0.345	0	0	K32N.A	0	0.138591	beta_lact_1m40.pdb	Exposed Solub.
Beta-lactamase	K32P	-2.52536		27	0.345	-1	0	K32P.A	0	0.138591	beta_lact_1m40.pdb	Exposed Solub.
Beta-lactamase	K32Q	-0.0938477		27	0.345	1	0	K32Q.A	0	0.138591	beta_lact_1m40.pdb	Exposed Solub.
Beta-lactamase	K32R	-0.00608958		27	0.345	2	1	K32R.A	0	0.138591	beta_lact_1m40.pdb	Exposed Solub.	TRUE
Beta-lactamase	K32S	-0.378632		27	0.345	0	0	K32S.A	0	0.138591	beta_lact_1m40.pdb	Exposed Solub.
Beta-lactamase	K32T	-0.0417358		27	0.345	-1	0	K32T.A	0	0.138591	beta_lact_1m40.pdb	Exposed Solub.
Beta-lactamase	K32V	-0.0613836		27	0.345	-2	0	K32V.A	0	0.138591	beta_lact_1m40.pdb	Exposed Solub.
Beta-lactamase	K32W	-2.03256		27	0.345	-3	0	K32W.A	0	0.138591	beta_lact_1m40.pdb	Exposed Solub.
Beta-lactamase	K32Y	-2.12316		27	0.345	-2	0	K32Y.A	0	0.138591	beta_lact_1m40.pdb	Exposed Solub.
Beta-lactamase	V33A	-1.10023		21	0	0	1	V33A.A	0	0	beta_lact_1m40.pdb
Beta-lactamase	V33C	-0.0953618		21	0	-1	0	V33C.A	0	0	beta_lact_1m40.pdb
Beta-lactamase	V33D	-3.14791		21	0	-3	0	V33D.A	0	0	beta_lact_1m40.pdb
Beta-lactamase	V33E	-2.97646		21	0	-2	0	V33E.A	0	0	beta_lact_1m40.pdb
Beta-lactamase	V33F	-2.89947		21	0	-1	1	V33F.A	0	0	beta_lact_1m40.pdb
Beta-lactamase	V33G	-3.01992		21	0	-3	0	V33G.A	0	0	beta_lact_1m40.pdb
Beta-lactamase	V33H	-3.39947		21	0	-3	0	V33H.A	0	0	beta_lact_1m40.pdb
Beta-lactamase	V33I	-0.0518605		21	0	3	1	V33I.A	0	0	beta_lact_1m40.pdb
Beta-lactamase	V33K	-2.79163		21	0	-2	0	V33K.A	0	0	beta_lact_1m40.pdb
Beta-lactamase	V33L	-0.0884258		21	0	1	1	V33L.A	0	0	beta_lact_1m40.pdb
Beta-lactamase	V33M	-1.55327		21	0	1	1	V33M.A	0	0	beta_lact_1m40.pdb
Beta-lactamase	V33N	-2.85901		21	0	-3	0	V33N.A	0	0	beta_lact_1m40.pdb
Beta-lactamase	V33P	-3.13735		21	0	-2	0	V33P.A	0	0	beta_lact_1m40.pdb
Beta-lactamase	V33Q	-3.00691		21	0	-2	0	V33Q.A	0	0	beta_lact_1m40.pdb
Beta-lactamase	V33R	-3.14806		21	0	-3	0	V33R.A	0	0	beta_lact_1m40.pdb
Beta-lactamase	V33S	-2.72526		21	0	-2	0	V33S.A	0	0	beta_lact_1m40.pdb
Beta-lactamase	V33T	-1.94423		21	0	0	0	V33T.A	0	0	beta_lact_1m40.pdb
Beta-lactamase	V33W	-2.89063		21	0	-3	1	V33W.A	0	0	beta_lact_1m40.pdb
Beta-lactamase	V33Y	-2.67048		21	0	-1	1	V33Y.A	0	0	beta_lact_1m40.pdb
Beta-lactamase	K34A	0.0548005		24	1.047	-1	0	K34A.A	0	0.444475	beta_lact_1m40.pdb	Exposed Solub.
Beta-lactamase	K34C	-0.969016		24	1.047	-3	0	K34C.A	0	0.444475	beta_lact_1m40.pdb	Exposed Solub.
Beta-lactamase	K34D	-2.33489		24	1.047	-1	0	K34D.A	0	0.444475	beta_lact_1m40.pdb	Exposed Solub.
Beta-lactamase	K34E	-0.144527		24	1.047	1	0	K34E.A	0	0.444475	beta_lact_1m40.pdb	Exposed Solub.
Beta-lactamase	K34F	-0.594553		24	1.047	-3	0	K34F.A	0	0.444475	beta_lact_1m40.pdb	Exposed Solub.
Beta-lactamase	K34G	-0.28238		24	1.047	-2	0	K34G.A	0	0.444475	beta_lact_1m40.pdb	Exposed Solub.
Beta-lactamase	K34H	0.00655877		24	1.047	-1	1	K34H.A	0	0.444475	beta_lact_1m40.pdb	Exposed Solub.
Beta-lactamase	K34I	-0.0174476		24	1.047	-3	0	K34I.A	0	0.444475	beta_lact_1m40.pdb	Exposed Solub.
Beta-lactamase	K34L	-0.0759883		24	1.047	-2	0	K34L.A	0	0.444475	beta_lact_1m40.pdb	Exposed Solub.
Beta-lactamase	K34M	-0.0038691		24	1.047	-1	0	K34M.A	0	0.444475	beta_lact_1m40.pdb	Exposed Solub.
Beta-lactamase	K34N	-0.194365		24	1.047	0	0	K34N.A	0	0.444475	beta_lact_1m40.pdb	Exposed Solub.
Beta-lactamase	K34P	-2.97655		24	1.047	-1	0	K34P.A	0	0.444475	beta_lact_1m40.pdb	Exposed Solub.
Beta-lactamase	K34Q	0.122207		24	1.047	1	0	K34Q.A	0	0.444475	beta_lact_1m40.pdb	Exposed Solub.
Beta-lactamase	K34R	0.0686025		24	1.047	2	1	K34R.A	0	0.444475	beta_lact_1m40.pdb	Exposed Solub.
Beta-lactamase	K34S	-0.177984		24	1.047	0	0	K34S.A	0	0.444475	beta_lact_1m40.pdb	Exposed Solub.
Beta-lactamase	K34T	-0.146127		24	1.047	-1	0	K34T.A	0	0.444475	beta_lact_1m40.pdb	Exposed Solub.
Beta-lactamase	K34V	-0.0737914		24	1.047	-2	0	K34V.A	0	0.444475	beta_lact_1m40.pdb	Exposed Solub.
Beta-lactamase	K34W	-0.240521		24	1.047	-3	0	K34W.A	0	0.444475	beta_lact_1m40.pdb	Exposed Solub.
Beta-lactamase	K34Y	-0.358422		24	1.047	-2	0	K34Y.A	0	0.444475	beta_lact_1m40.pdb	Exposed Solub.
Beta-lactamase	D35A	-0.00562555		31	0.479	-2	0	D35A.A	0	0.29327	beta_lact_1m40.pdb
Beta-lactamase	D35C	-0.143159		31	0.479	-3	0	D35C.A	0	0.29327	beta_lact_1m40.pdb
Beta-lactamase	D35E	-0.0381812		31	0.479	2	1	D35E.A	0	0.29327	beta_lact_1m40.pdb
Beta-lactamase	D35F	-0.244433		31	0.479	-3	0	D35F.A	0	0.29327	beta_lact_1m40.pdb
Beta-lactamase	D35G	-0.164201		31	0.479	-1	0	D35G.A	0	0.29327	beta_lact_1m40.pdb
Beta-lactamase	D35H	-0.0433672		31	0.479	-1	0	D35H.A	0	0.29327	beta_lact_1m40.pdb
Beta-lactamase	D35I	-0.137433		31	0.479	-3	0	D35I.A	0	0.29327	beta_lact_1m40.pdb
Beta-lactamase	D35K	-0.0468727		31	0.479	-1	0	D35K.A	0	0.29327	beta_lact_1m40.pdb
Beta-lactamase	D35L	-0.123256		31	0.479	-4	0	D35L.A	0	0.29327	beta_lact_1m40.pdb
Beta-lactamase	D35M	-0.0578183		31	0.479	-3	0	D35M.A	0	0.29327	beta_lact_1m40.pdb
Beta-lactamase	D35N	-0.112246		31	0.479	1	0	D35N.A	0	0.29327	beta_lact_1m40.pdb
Beta-lactamase	D35P	-2.89501		31	0.479	-1	0	D35P.A	0	0.29327	beta_lact_1m40.pdb
Beta-lactamase	D35Q	0.0916802		31	0.479	0	0	D35Q.A	0	0.29327	beta_lact_1m40.pdb
Beta-lactamase	D35R	-0.0554488		31	0.479	-2	0	D35R.A	0	0.29327	beta_lact_1m40.pdb
Beta-lactamase	D35S	-0.0550982		31	0.479	0	0	D35S.A	0	0.29327	beta_lact_1m40.pdb
Beta-lactamase	D35T	0.00270366		31	0.479	-1	0	D35T.A	0	0.29327	beta_lact_1m40.pdb
Beta-lactamase	D35V	-0.0809362		31	0.479	-3	0	D35V.A	0	0.29327	beta_lact_1m40.pdb
Beta-lactamase	D35W	-0.262173		31	0.479	-4	0	D35W.A	0	0.29327	beta_lact_1m40.pdb
Beta-lactamase	D35Y	-0.160994		31	0.479	-3	0	D35Y.A	0	0.29327	beta_lact_1m40.pdb
Beta-lactamase	A36C	-0.521399		25	0	0	0	A36C.A	0	0.00084032	beta_lact_1m40.pdb
Beta-lactamase	A36D	-2.40483		25	0	-2	0	A36D.A	0	0.00084032	beta_lact_1m40.pdb
Beta-lactamase	A36E	-2.55668		25	0	-1	0	A36E.A	0	0.00084032	beta_lact_1m40.pdb
Beta-lactamase	A36F	-0.922138		25	0	-2	1	A36F.A	0	0.00084032	beta_lact_1m40.pdb
Beta-lactamase	A36G	-1.8613		25	0	0	0	A36G.A	0	0.00084032	beta_lact_1m40.pdb
Beta-lactamase	A36H	-2.60923		25	0	-2	0	A36H.A	0	0.00084032	beta_lact_1m40.pdb
Beta-lactamase	A36I	-0.54855		25	0	-1	1	A36I.A	0	0.00084032	beta_lact_1m40.pdb
Beta-lactamase	A36K	-2.63556		25	0	-1	0	A36K.A	0	0.00084032	beta_lact_1m40.pdb
Beta-lactamase	A36L	-0.882526		25	0	-1	1	A36L.A	0	0.00084032	beta_lact_1m40.pdb
Beta-lactamase	A36M	0.00370052		25	0	-1	1	A36M.A	0	0.00084032	beta_lact_1m40.pdb
Beta-lactamase	A36N	-2.37744		25	0	-2	0	A36N.A	0	0.00084032	beta_lact_1m40.pdb
Beta-lactamase	A36P	-2.67813		25	0	-1	0	A36P.A	0	0.00084032	beta_lact_1m40.pdb
Beta-lactamase	A36Q	-1.29216		25	0	-1	0	A36Q.A	0	0.00084032	beta_lact_1m40.pdb
Beta-lactamase	A36R	-3.06402		25	0	-1	0	A36R.A	0	0.00084032	beta_lact_1m40.pdb
Beta-lactamase	A36S	-0.245825		25	0	1	0	A36S.A	0	0.00084032	beta_lact_1m40.pdb
Beta-lactamase	A36T	-0.410171		25	0	0	0	A36T.A	0	0.00084032	beta_lact_1m40.pdb
Beta-lactamase	A36V	-0.0299617		25	0	0	1	A36V.A	0	0.00084032	beta_lact_1m40.pdb
Beta-lactamase	A36W	-1.02958		25	0	-3	1	A36W.A	0	0.00084032	beta_lact_1m40.pdb
Beta-lactamase	A36Y	-1.62156		25	0	-2	1	A36Y.A	0	0.00084032	beta_lact_1m40.pdb
Beta-lactamase	E37A	-1.78765		42	0.191	-1	0	E37A.A	0	0.128032	beta_lact_1m40.pdb
Beta-lactamase	E37C	-2.42092		42	0.191	-4	0	E37C.A	0	0.128032	beta_lact_1m40.pdb
Beta-lactamase	E37D	-2.11952		42	0.191	2	1	E37D.A	0	0.128032	beta_lact_1m40.pdb
Beta-lactamase	E37F	-2.8517		42	0.191	-3	0	E37F.A	0	0.128032	beta_lact_1m40.pdb
Beta-lactamase	E37G	-2.32129		42	0.191	-2	0	E37G.A	0	0.128032	beta_lact_1m40.pdb
Beta-lactamase	E37H	-2.77222		42	0.191	0	0	E37H.A	0	0.128032	beta_lact_1m40.pdb
Beta-lactamase	E37I	-2.98754		42	0.191	-3	0	E37I.A	0	0.128032	beta_lact_1m40.pdb
Beta-lactamase	E37K	-2.9407		42	0.191	1	0	E37K.A	0	0.128032	beta_lact_1m40.pdb
Beta-lactamase	E37L	-2.88575		42	0.191	-3	0	E37L.A	0	0.128032	beta_lact_1m40.pdb
Beta-lactamase	E37M	-1.94645		42	0.191	-2	0	E37M.A	0	0.128032	beta_lact_1m40.pdb
Beta-lactamase	E37N	-2.74176		42	0.191	0	0	E37N.A	0	0.128032	beta_lact_1m40.pdb
Beta-lactamase	E37P	-3.38892		42	0.191	-1	0	E37P.A	0	0.128032	beta_lact_1m40.pdb
Beta-lactamase	E37Q	-0.608614		42	0.191	2	0	E37Q.A	0	0.128032	beta_lact_1m40.pdb
Beta-lactamase	E37R	-3.1044		42	0.191	0	0	E37R.A	0	0.128032	beta_lact_1m40.pdb
Beta-lactamase	E37S	-2.46391		42	0.191	0	0	E37S.A	0	0.128032	beta_lact_1m40.pdb
Beta-lactamase	E37T	-2.88714		42	0.191	-1	0	E37T.A	0	0.128032	beta_lact_1m40.pdb
Beta-lactamase	E37V	-2.2883		42	0.191	-2	0	E37V.A	0	0.128032	beta_lact_1m40.pdb
Beta-lactamase	E37W	-3.04068		42	0.191	-3	0	E37W.A	0	0.128032	beta_lact_1m40.pdb
Beta-lactamase	E37Y	-3.04976		42	0.191	-2	0	E37Y.A	0	0.128032	beta_lact_1m40.pdb
Beta-lactamase	D38A	-0.00595382		17	0.994	-2	0	D38A.A	0	0.515841	beta_lact_1m40.pdb	Exposed Solub.
Beta-lactamase	D38C	-0.0999568		17	0.994	-3	0	D38C.A	0	0.515841	beta_lact_1m40.pdb	Exposed Solub.
Beta-lactamase	D38E	0.00181113		17	0.994	2	1	D38E.A	0	0.515841	beta_lact_1m40.pdb	Exposed Solub.	TRUE
Beta-lactamase	D38F	-0.0687709		17	0.994	-3	0	D38F.A	0	0.515841	beta_lact_1m40.pdb	Exposed Solub.
Beta-lactamase	D38G	0.0354357		17	0.994	-1	0	D38G.A	0	0.515841	beta_lact_1m40.pdb	Exposed Solub.
Beta-lactamase	D38H	-0.026165		17	0.994	-1	0	D38H.A	0	0.515841	beta_lact_1m40.pdb	Exposed Solub.
Beta-lactamase	D38I	-0.0698705		17	0.994	-3	0	D38I.A	0	0.515841	beta_lact_1m40.pdb	Exposed Solub.
Beta-lactamase	D38K	-0.00492076		17	0.994	-1	0	D38K.A	0	0.515841	beta_lact_1m40.pdb	Exposed Solub.
Beta-lactamase	D38L	-0.0154025		17	0.994	-4	0	D38L.A	0	0.515841	beta_lact_1m40.pdb	Exposed Solub.
Beta-lactamase	D38M	0.0608086		17	0.994	-3	0	D38M.A	0	0.515841	beta_lact_1m40.pdb	Exposed Solub.
Beta-lactamase	D38N	0.0442413		17	0.994	1	0	D38N.A	0	0.515841	beta_lact_1m40.pdb	Exposed Solub.
Beta-lactamase	D38P	-2.09199		17	0.994	-1	0	D38P.A	0	0.515841	beta_lact_1m40.pdb	Exposed Solub.
Beta-lactamase	D38Q	-0.0169611		17	0.994	0	0	D38Q.A	0	0.515841	beta_lact_1m40.pdb	Exposed Solub.
Beta-lactamase	D38R	0.0499578		17	0.994	-2	0	D38R.A	0	0.515841	beta_lact_1m40.pdb	Exposed Solub.
Beta-lactamase	D38S	0.00926708		17	0.994	0	0	D38S.A	0	0.515841	beta_lact_1m40.pdb	Exposed Solub.
Beta-lactamase	D38T	0.00611257		17	0.994	-1	0	D38T.A	0	0.515841	beta_lact_1m40.pdb	Exposed Solub.
Beta-lactamase	D38V	0.000466563		17	0.994	-3	0	D38V.A	0	0.515841	beta_lact_1m40.pdb	Exposed Solub.
Beta-lactamase	D38W	0.0712502		17	0.994	-4	0	D38W.A	0	0.515841	beta_lact_1m40.pdb	Exposed Solub.
Beta-lactamase	D38Y	-0.165573		17	0.994	-3	0	D38Y.A	0	0.515841	beta_lact_1m40.pdb	Exposed Solub.
Beta-lactamase	Q39A	0.00849706		21	1.015	-1	0	Q39A.A	0	0.494479	beta_lact_1m40.pdb	Exposed Solub.
Beta-lactamase	Q39C	-0.0928688		21	1.015	-3	1	Q39C.A	0	0.494479	beta_lact_1m40.pdb	Exposed Solub.
Beta-lactamase	Q39D	-0.0854622		21	1.015	0	0	Q39D.A	0	0.494479	beta_lact_1m40.pdb	Exposed Solub.
Beta-lactamase	Q39E	0.00452645		21	1.015	2	0	Q39E.A	0	0.494479	beta_lact_1m40.pdb	Exposed Solub.
Beta-lactamase	Q39F	-0.0129687		21	1.015	-3	0	Q39F.A	0	0.494479	beta_lact_1m40.pdb	Exposed Solub.
Beta-lactamase	Q39G	-0.0135494		21	1.015	-2	0	Q39G.A	0	0.494479	beta_lact_1m40.pdb	Exposed Solub.
Beta-lactamase	Q39H	0.00280529		21	1.015	0	0	Q39H.A	0	0.494479	beta_lact_1m40.pdb	Exposed Solub.
Beta-lactamase	Q39I	0.00993715		21	1.015	-3	0	Q39I.A	0	0.494479	beta_lact_1m40.pdb	Exposed Solub.
Beta-lactamase	Q39K	0.0119057		21	1.015	1	0	Q39K.A	0	0.494479	beta_lact_1m40.pdb	Exposed Solub.
Beta-lactamase	Q39L	0.0138853		21	1.015	-2	0	Q39L.A	0	0.494479	beta_lact_1m40.pdb	Exposed Solub.
Beta-lactamase	Q39M	0.0277392		21	1.015	0	0	Q39M.A	0	0.494479	beta_lact_1m40.pdb	Exposed Solub.
Beta-lactamase	Q39N	0.0201911		21	1.015	0	1	Q39N.A	0	0.494479	beta_lact_1m40.pdb	Exposed Solub.
Beta-lactamase	Q39P	-2.20204		21	1.015	-1	0	Q39P.A	0	0.494479	beta_lact_1m40.pdb	Exposed Solub.
Beta-lactamase	Q39R	0.0310876		21	1.015	1	0	Q39R.A	0	0.494479	beta_lact_1m40.pdb	Exposed Solub.
Beta-lactamase	Q39S	0.00743273		21	1.015	0	1	Q39S.A	0	0.494479	beta_lact_1m40.pdb	Exposed Solub.
Beta-lactamase	Q39T	-0.0114763		21	1.015	-1	1	Q39T.A	0	0.494479	beta_lact_1m40.pdb	Exposed Solub.
Beta-lactamase	Q39V	-0.00901077		21	1.015	-2	0	Q39V.A	0	0.494479	beta_lact_1m40.pdb	Exposed Solub.
Beta-lactamase	Q39W	-0.0299629		21	1.015	-2	0	Q39W.A	0	0.494479	beta_lact_1m40.pdb	Exposed Solub.
Beta-lactamase	Q39Y	-0.0500907		21	1.015	-1	0	Q39Y.A	0	0.494479	beta_lact_1m40.pdb	Exposed Solub.
Beta-lactamase	L40A	-1.58112		19	0.094	-1	1	L40A.A	0	0.0464363	beta_lact_1m40.pdb
Beta-lactamase	L40C	-2.13242		19	0.094	-1	0	L40C.A	0	0.0464363	beta_lact_1m40.pdb
Beta-lactamase	L40D	-1.72549		19	0.094	-4	0	L40D.A	0	0.0464363	beta_lact_1m40.pdb
Beta-lactamase	L40E	-1.69693		19	0.094	-3	0	L40E.A	0	0.0464363	beta_lact_1m40.pdb
Beta-lactamase	L40F	-0.674854		19	0.094	0	1	L40F.A	0	0.0464363	beta_lact_1m40.pdb
Beta-lactamase	L40G	-1.41322		19	0.094	-4	0	L40G.A	0	0.0464363	beta_lact_1m40.pdb
Beta-lactamase	L40H	-1.26392		19	0.094	-3	0	L40H.A	0	0.0464363	beta_lact_1m40.pdb
Beta-lactamase	L40I	-0.372458		19	0.094	2	1	L40I.A	0	0.0464363	beta_lact_1m40.pdb
Beta-lactamase	L40K	-2.22431		19	0.094	-2	0	L40K.A	0	0.0464363	beta_lact_1m40.pdb
Beta-lactamase	L40M	0.0395252		19	0.094	2	1	L40M.A	0	0.0464363	beta_lact_1m40.pdb
Beta-lactamase	L40N	-1.72164		19	0.094	-3	0	L40N.A	0	0.0464363	beta_lact_1m40.pdb
Beta-lactamase	L40P	-1.51456		19	0.094	-3	0	L40P.A	0	0.0464363	beta_lact_1m40.pdb
Beta-lactamase	L40Q	-1.49593		19	0.094	-2	0	L40Q.A	0	0.0464363	beta_lact_1m40.pdb
Beta-lactamase	L40R	-2.05249		19	0.094	-2	0	L40R.A	0	0.0464363	beta_lact_1m40.pdb
Beta-lactamase	L40S	-0.884596		19	0.094	-2	0	L40S.A	0	0.0464363	beta_lact_1m40.pdb
Beta-lactamase	L40T	-0.369701		19	0.094	-1	0	L40T.A	0	0.0464363	beta_lact_1m40.pdb
Beta-lactamase	L40V	-1.66024		19	0.094	1	1	L40V.A	0	0.0464363	beta_lact_1m40.pdb
Beta-lactamase	L40W	-0.623718		19	0.094	-2	1	L40W.A	0	0.0464363	beta_lact_1m40.pdb
Beta-lactamase	L40Y	-0.34297		19	0.094	-1	1	L40Y.A	0	0.0464363	beta_lact_1m40.pdb
Beta-lactamase	G41A	-0.0517239		3	0.237	0	0	G41A.A	0	0.683024	beta_lact_1m40.pdb	Exposed Solub.
Beta-lactamase	G41C	-1.10959		3	0.237	-3	0	G41C.A	0	0.683024	beta_lact_1m40.pdb	Exposed Solub.
Beta-lactamase	G41D	-0.0415169		3	0.237	-1	0	G41D.A	0	0.683024	beta_lact_1m40.pdb	Exposed Solub.
Beta-lactamase	G41E	-0.0463685		3	0.237	-2	0	G41E.A	0	0.683024	beta_lact_1m40.pdb	Exposed Solub.
Beta-lactamase	G41F	-0.618091		3	0.237	-3	0	G41F.A	0	0.683024	beta_lact_1m40.pdb	Exposed Solub.
Beta-lactamase	G41H	-0.0530909		3	0.237	-2	0	G41H.A	0	0.683024	beta_lact_1m40.pdb	Exposed Solub.
Beta-lactamase	G41I	-0.672066		3	0.237	-4	0	G41I.A	0	0.683024	beta_lact_1m40.pdb	Exposed Solub.
Beta-lactamase	G41K	-0.0584064		3	0.237	-2	0	G41K.A	0	0.683024	beta_lact_1m40.pdb	Exposed Solub.
Beta-lactamase	G41L	-0.179841		3	0.237	-4	0	G41L.A	0	0.683024	beta_lact_1m40.pdb	Exposed Solub.
Beta-lactamase	G41M	-0.157725		3	0.237	-3	0	G41M.A	0	0.683024	beta_lact_1m40.pdb	Exposed Solub.
Beta-lactamase	G41N	-0.119873		3	0.237	0	0	G41N.A	0	0.683024	beta_lact_1m40.pdb	Exposed Solub.
Beta-lactamase	G41P	-2.31161		3	0.237	-2	0	G41P.A	0	0.683024	beta_lact_1m40.pdb	Exposed Solub.
Beta-lactamase	G41Q	-0.00454688		3	0.237	-2	0	G41Q.A	0	0.683024	beta_lact_1m40.pdb	Exposed Solub.
Beta-lactamase	G41R	-0.0422716		3	0.237	-2	0	G41R.A	0	0.683024	beta_lact_1m40.pdb	Exposed Solub.
Beta-lactamase	G41S	-0.054612		3	0.237	0	0	G41S.A	0	0.683024	beta_lact_1m40.pdb	Exposed Solub.
Beta-lactamase	G41T	-0.22833		3	0.237	-2	0	G41T.A	0	0.683024	beta_lact_1m40.pdb	Exposed Solub.
Beta-lactamase	G41V	-0.193851		3	0.237	-3	0	G41V.A	0	0.683024	beta_lact_1m40.pdb	Exposed Solub.
Beta-lactamase	G41W	-1.51805		3	0.237	-2	0	G41W.A	0	0.683024	beta_lact_1m40.pdb	Exposed Solub.
Beta-lactamase	G41Y	-0.821029		3	0.237	-3	0	G41Y.A	0	0.683024	beta_lact_1m40.pdb	Exposed Solub.
Beta-lactamase	A42C	-1.5702		12	0.114	0	0	A42C.A	0	0.0602667	beta_lact_1m40.pdb
Beta-lactamase	A42D	-2.18342		12	0.114	-2	0	A42D.A	0	0.0602667	beta_lact_1m40.pdb
Beta-lactamase	A42E	-1.94521		12	0.114	-1	0	A42E.A	0	0.0602667	beta_lact_1m40.pdb
Beta-lactamase	A42F	-2.38393		12	0.114	-2	1	A42F.A	0	0.0602667	beta_lact_1m40.pdb
Beta-lactamase	A42G	0.0364948		12	0.114	0	0	A42G.A	0	0.0602667	beta_lact_1m40.pdb
Beta-lactamase	A42H	-2.78883		12	0.114	-2	0	A42H.A	0	0.0602667	beta_lact_1m40.pdb
Beta-lactamase	A42I	-1.75606		12	0.114	-1	1	A42I.A	0	0.0602667	beta_lact_1m40.pdb
Beta-lactamase	A42K	-2.76457		12	0.114	-1	0	A42K.A	0	0.0602667	beta_lact_1m40.pdb
Beta-lactamase	A42L	-1.97768		12	0.114	-1	1	A42L.A	0	0.0602667	beta_lact_1m40.pdb
Beta-lactamase	A42M	-1.02728		12	0.114	-1	1	A42M.A	0	0.0602667	beta_lact_1m40.pdb
Beta-lactamase	A42N	-1.69139		12	0.114	-2	0	A42N.A	0	0.0602667	beta_lact_1m40.pdb
Beta-lactamase	A42P	-2.67515		12	0.114	-1	0	A42P.A	0	0.0602667	beta_lact_1m40.pdb
Beta-lactamase	A42Q	-0.538026		12	0.114	-1	0	A42Q.A	0	0.0602667	beta_lact_1m40.pdb
Beta-lactamase	A42R	-2.49902		12	0.114	-1	0	A42R.A	0	0.0602667	beta_lact_1m40.pdb
Beta-lactamase	A42S	-0.150705		12	0.114	1	0	A42S.A	0	0.0602667	beta_lact_1m40.pdb
Beta-lactamase	A42T	-0.474438		12	0.114	0	0	A42T.A	0	0.0602667	beta_lact_1m40.pdb
Beta-lactamase	A42V	-1.76681		12	0.114	0	1	A42V.A	0	0.0602667	beta_lact_1m40.pdb
Beta-lactamase	A42W	-1.92313		12	0.114	-3	1	A42W.A	0	0.0602667	beta_lact_1m40.pdb
Beta-lactamase	A42Y	-2.34232		12	0.114	-2	1	A42Y.A	0	0.0602667	beta_lact_1m40.pdb
Beta-lactamase	R43A	-0.329087		15	1.354	-1	0	R43A.A	0	0.49576	beta_lact_1m40.pdb
Beta-lactamase	R43C	-1.69351		15	1.354	-3	0	R43C.A	0	0.49576	beta_lact_1m40.pdb
Beta-lactamase	R43D	-1.95527		15	1.354	-2	0	R43D.A	0	0.49576	beta_lact_1m40.pdb
Beta-lactamase	R43E	-1.88364		15	1.354	0	0	R43E.A	0	0.49576	beta_lact_1m40.pdb
Beta-lactamase	R43F	-1.15916		15	1.354	-3	0	R43F.A	0	0.49576	beta_lact_1m40.pdb
Beta-lactamase	R43G	-1.97468		15	1.354	-2	0	R43G.A	0	0.49576	beta_lact_1m40.pdb
Beta-lactamase	R43H	0.021122		15	1.354	0	1	R43H.A	0	0.49576	beta_lact_1m40.pdb
Beta-lactamase	R43I	-0.60888		15	1.354	-3	0	R43I.A	0	0.49576	beta_lact_1m40.pdb
Beta-lactamase	R43K	-0.157427		15	1.354	2	1	R43K.A	0	0.49576	beta_lact_1m40.pdb
Beta-lactamase	R43L	-0.342521		15	1.354	-2	0	R43L.A	0	0.49576	beta_lact_1m40.pdb
Beta-lactamase	R43M	-0.282237		15	1.354	-1	0	R43M.A	0	0.49576	beta_lact_1m40.pdb
Beta-lactamase	R43N	-0.225044		15	1.354	0	0	R43N.A	0	0.49576	beta_lact_1m40.pdb
Beta-lactamase	R43P	-0.0997137		15	1.354	-2	0	R43P.A	0	0.49576	beta_lact_1m40.pdb
Beta-lactamase	R43Q	-0.280324		15	1.354	1	0	R43Q.A	0	0.49576	beta_lact_1m40.pdb
Beta-lactamase	R43S	-0.309093		15	1.354	-1	0	R43S.A	0	0.49576	beta_lact_1m40.pdb
Beta-lactamase	R43T	-0.286287		15	1.354	-1	0	R43T.A	0	0.49576	beta_lact_1m40.pdb
Beta-lactamase	R43V	-0.491869		15	1.354	-3	0	R43V.A	0	0.49576	beta_lact_1m40.pdb
Beta-lactamase	R43W	-2.02411		15	1.354	-3	0	R43W.A	0	0.49576	beta_lact_1m40.pdb
Beta-lactamase	R43Y	-0.608998		15	1.354	-2	0	R43Y.A	0	0.49576	beta_lact_1m40.pdb
Beta-lactamase	V44A	-1.9191		21	0.064	0	1	V44A.A	0	0.011381	beta_lact_1m40.pdb
Beta-lactamase	V44C	-1.54395		21	0.064	-1	0	V44C.A	0	0.011381	beta_lact_1m40.pdb
Beta-lactamase	V44D	-2.88411		21	0.064	-3	0	V44D.A	0	0.011381	beta_lact_1m40.pdb
Beta-lactamase	V44E	-2.39453		21	0.064	-2	0	V44E.A	0	0.011381	beta_lact_1m40.pdb
Beta-lactamase	V44F	-0.0575094		21	0.064	-1	1	V44F.A	0	0.011381	beta_lact_1m40.pdb
Beta-lactamase	V44G	-1.92135		21	0.064	-3	0	V44G.A	0	0.011381	beta_lact_1m40.pdb
Beta-lactamase	V44H	-2.56373		21	0.064	-3	0	V44H.A	0	0.011381	beta_lact_1m40.pdb
Beta-lactamase	V44I	-0.201485		21	0.064	3	1	V44I.A	0	0.011381	beta_lact_1m40.pdb
Beta-lactamase	V44K	-2.60108		21	0.064	-2	0	V44K.A	0	0.011381	beta_lact_1m40.pdb
Beta-lactamase	V44L	-0.143121		21	0.064	1	1	V44L.A	0	0.011381	beta_lact_1m40.pdb
Beta-lactamase	V44M	-0.0996951		21	0.064	1	1	V44M.A	0	0.011381	beta_lact_1m40.pdb
Beta-lactamase	V44N	-2.7258		21	0.064	-3	0	V44N.A	0	0.011381	beta_lact_1m40.pdb
Beta-lactamase	V44P	-3.33047		21	0.064	-2	0	V44P.A	0	0.011381	beta_lact_1m40.pdb
Beta-lactamase	V44Q	-2.7207		21	0.064	-2	0	V44Q.A	0	0.011381	beta_lact_1m40.pdb
Beta-lactamase	V44R	-2.5418		21	0.064	-3	0	V44R.A	0	0.011381	beta_lact_1m40.pdb
Beta-lactamase	V44S	-2.10529		21	0.064	-2	0	V44S.A	0	0.011381	beta_lact_1m40.pdb
Beta-lactamase	V44T	-1.8048		21	0.064	0	0	V44T.A	0	0.011381	beta_lact_1m40.pdb
Beta-lactamase	V44W	-0.748041		21	0.064	-3	1	V44W.A	0	0.011381	beta_lact_1m40.pdb
Beta-lactamase	V44Y	-1.57666		21	0.064	-1	1	V44Y.A	0	0.011381	beta_lact_1m40.pdb
Beta-lactamase	G45A	-1.17175		17	0	0	0	G45A.A	0	0	beta_lact_1m40.pdb
Beta-lactamase	G45C	-2.69547		17	0	-3	0	G45C.A	0	0	beta_lact_1m40.pdb
Beta-lactamase	G45D	-2.73453		17	0	-1	0	G45D.A	0	0	beta_lact_1m40.pdb
Beta-lactamase	G45E	-2.81436		17	0	-2	0	G45E.A	0	0	beta_lact_1m40.pdb
Beta-lactamase	G45F	-2.97365		17	0	-3	0	G45F.A	0	0	beta_lact_1m40.pdb
Beta-lactamase	G45H	-2.93732		17	0	-2	0	G45H.A	0	0	beta_lact_1m40.pdb
Beta-lactamase	G45I	-2.97922		17	0	-4	0	G45I.A	0	0	beta_lact_1m40.pdb
Beta-lactamase	G45K	-3.17112		17	0	-2	0	G45K.A	0	0	beta_lact_1m40.pdb
Beta-lactamase	G45L	-3.57525		17	0	-4	0	G45L.A	0	0	beta_lact_1m40.pdb
Beta-lactamase	G45M	-3.02618		17	0	-3	0	G45M.A	0	0	beta_lact_1m40.pdb
Beta-lactamase	G45N	-2.93446		17	0	0	0	G45N.A	0	0	beta_lact_1m40.pdb
Beta-lactamase	G45P	-3.09069		17	0	-2	0	G45P.A	0	0	beta_lact_1m40.pdb
Beta-lactamase	G45Q	-2.98149		17	0	-2	0	G45Q.A	0	0	beta_lact_1m40.pdb
Beta-lactamase	G45R	-2.77442		17	0	-2	0	G45R.A	0	0	beta_lact_1m40.pdb
Beta-lactamase	G45S	-1.8235		17	0	0	0	G45S.A	0	0	beta_lact_1m40.pdb
Beta-lactamase	G45T	-3.29401		17	0	-2	0	G45T.A	0	0	beta_lact_1m40.pdb
Beta-lactamase	G45V	-2.9217		17	0	-3	0	G45V.A	0	0	beta_lact_1m40.pdb
Beta-lactamase	G45W	-2.92682		17	0	-2	0	G45W.A	0	0	beta_lact_1m40.pdb
Beta-lactamase	G45Y	-3.09282		17	0	-3	0	G45Y.A	0	0	beta_lact_1m40.pdb
Beta-lactamase	Y46A	-2.98207		25	0	-2	1	Y46A.A	0	0.00100966	beta_lact_1m40.pdb
Beta-lactamase	Y46C	-3.08149		25	0	-2	0	Y46C.A	0	0.00100966	beta_lact_1m40.pdb
Beta-lactamase	Y46D	-2.5692		25	0	-3	0	Y46D.A	0	0.00100966	beta_lact_1m40.pdb
Beta-lactamase	Y46E	-2.97013		25	0	-2	0	Y46E.A	0	0.00100966	beta_lact_1m40.pdb
Beta-lactamase	Y46F	-0.0408094		25	0	3	1	Y46F.A	0	0.00100966	beta_lact_1m40.pdb
Beta-lactamase	Y46G	-3.02511		25	0	-3	0	Y46G.A	0	0.00100966	beta_lact_1m40.pdb
Beta-lactamase	Y46H	-2.83175		25	0	2	0	Y46H.A	0	0.00100966	beta_lact_1m40.pdb
Beta-lactamase	Y46I	-1.73694		25	0	-1	1	Y46I.A	0	0.00100966	beta_lact_1m40.pdb
Beta-lactamase	Y46K	-3.16469		25	0	-2	0	Y46K.A	0	0.00100966	beta_lact_1m40.pdb
Beta-lactamase	Y46L	-0.246511		25	0	-1	1	Y46L.A	0	0.00100966	beta_lact_1m40.pdb
Beta-lactamase	Y46M	-0.283943		25	0	-1	1	Y46M.A	0	0.00100966	beta_lact_1m40.pdb
Beta-lactamase	Y46N	-3.04199		25	0	-2	0	Y46N.A	0	0.00100966	beta_lact_1m40.pdb
Beta-lactamase	Y46P	-3.02778		25	0	-3	0	Y46P.A	0	0.00100966	beta_lact_1m40.pdb
Beta-lactamase	Y46Q	-3.19658		25	0	-1	0	Y46Q.A	0	0.00100966	beta_lact_1m40.pdb
Beta-lactamase	Y46R	-3.02515		25	0	-2	0	Y46R.A	0	0.00100966	beta_lact_1m40.pdb
Beta-lactamase	Y46S	-3.19008		25	0	-2	0	Y46S.A	0	0.00100966	beta_lact_1m40.pdb
Beta-lactamase	Y46T	-3.19537		25	0	-2	0	Y46T.A	0	0.00100966	beta_lact_1m40.pdb
Beta-lactamase	Y46V	-1.72636		25	0	-1	1	Y46V.A	0	0.00100966	beta_lact_1m40.pdb
Beta-lactamase	Y46W	-2.64188		25	0	2	1	Y46W.A	0	0.00100966	beta_lact_1m40.pdb
Beta-lactamase	I47A	-0.090534		21	0	-1	1	I47A.A	0	0.00281574	beta_lact_1m40.pdb
Beta-lactamase	I47C	-0.208082		21	0	-1	0	I47C.A	0	0.00281574	beta_lact_1m40.pdb
Beta-lactamase	I47D	-2.74495		21	0	-3	0	I47D.A	0	0.00281574	beta_lact_1m40.pdb
Beta-lactamase	I47E	-2.20682		21	0	-3	0	I47E.A	0	0.00281574	beta_lact_1m40.pdb
Beta-lactamase	I47F	0.139663		21	0	0	1	I47F.A	0	0.00281574	beta_lact_1m40.pdb
Beta-lactamase	I47G	-2.21041		21	0	-4	0	I47G.A	0	0.00281574	beta_lact_1m40.pdb
Beta-lactamase	I47H	-2.16911		21	0	-3	0	I47H.A	0	0.00281574	beta_lact_1m40.pdb
Beta-lactamase	I47K	-2.94733		21	0	-3	0	I47K.A	0	0.00281574	beta_lact_1m40.pdb
Beta-lactamase	I47L	0.108688		21	0	2	1	I47L.A	0	0.00281574	beta_lact_1m40.pdb
Beta-lactamase	I47M	-0.361981		21	0	1	1	I47M.A	0	0.00281574	beta_lact_1m40.pdb
Beta-lactamase	I47N	-2.63262		21	0	-3	0	I47N.A	0	0.00281574	beta_lact_1m40.pdb
Beta-lactamase	I47P	-2.89675		21	0	-3	0	I47P.A	0	0.00281574	beta_lact_1m40.pdb
Beta-lactamase	I47Q	-1.58118		21	0	-3	0	I47Q.A	0	0.00281574	beta_lact_1m40.pdb
Beta-lactamase	I47R	-2.60882		21	0	-3	0	I47R.A	0	0.00281574	beta_lact_1m40.pdb
Beta-lactamase	I47S	-1.4946		21	0	-2	0	I47S.A	0	0.00281574	beta_lact_1m40.pdb
Beta-lactamase	I47T	-0.426357		21	0	-1	0	I47T.A	0	0.00281574	beta_lact_1m40.pdb
Beta-lactamase	I47V	0.122009		21	0	3	1	I47V.A	0	0.00281574	beta_lact_1m40.pdb
Beta-lactamase	I47W	-2.91099		21	0	-3	1	I47W.A	0	0.00281574	beta_lact_1m40.pdb
Beta-lactamase	I47Y	-0.198299		21	0	-1	1	I47Y.A	0	0.00281574	beta_lact_1m40.pdb
Beta-lactamase	E48A	-0.057975		24	0.067	-1	0	E48A.A	0	0.0421271	beta_lact_1m40.pdb	Conservation
Beta-lactamase	E48C	-1.89914		24	0.067	-4	0	E48C.A	0	0.0421271	beta_lact_1m40.pdb	Conservation
Beta-lactamase	E48D	-1.24397		24	0.067	2	1	E48D.A	0	0.0421271	beta_lact_1m40.pdb	Conservation
Beta-lactamase	E48F	-1.18049		24	0.067	-3	0	E48F.A	0	0.0421271	beta_lact_1m40.pdb	Conservation
Beta-lactamase	E48G	-1.76926		24	0.067	-2	0	E48G.A	0	0.0421271	beta_lact_1m40.pdb	Conservation
Beta-lactamase	E48H	-0.841993		24	0.067	0	0	E48H.A	0	0.0421271	beta_lact_1m40.pdb	Conservation
Beta-lactamase	E48I	-0.638274		24	0.067	-3	0	E48I.A	0	0.0421271	beta_lact_1m40.pdb	Conservation
Beta-lactamase	E48K	-0.224174		24	0.067	1	0	E48K.A	0	0.0421271	beta_lact_1m40.pdb	Conservation
Beta-lactamase	E48L	-0.114129		24	0.067	-3	0	E48L.A	0	0.0421271	beta_lact_1m40.pdb	Conservation
Beta-lactamase	E48M	-0.0193804		24	0.067	-2	0	E48M.A	0	0.0421271	beta_lact_1m40.pdb	Conservation
Beta-lactamase	E48N	0.00295737		24	0.067	0	0	E48N.A	0	0.0421271	beta_lact_1m40.pdb	Conservation
Beta-lactamase	E48P	-2.52602		24	0.067	-1	0	E48P.A	0	0.0421271	beta_lact_1m40.pdb	Conservation
Beta-lactamase	E48Q	0.0132817		24	0.067	2	0	E48Q.A	0	0.0421271	beta_lact_1m40.pdb	Conservation
Beta-lactamase	E48R	-2.30513		24	0.067	0	0	E48R.A	0	0.0421271	beta_lact_1m40.pdb	Conservation
Beta-lactamase	E48S	-0.00655551		24	0.067	0	0	E48S.A	0	0.0421271	beta_lact_1m40.pdb	Conservation
Beta-lactamase	E48T	-0.119319		24	0.067	-1	0	E48T.A	0	0.0421271	beta_lact_1m40.pdb	Conservation
Beta-lactamase	E48V	-0.37781		24	0.067	-2	0	E48V.A	0	0.0421271	beta_lact_1m40.pdb	Conservation
Beta-lactamase	E48W	-2.2825		24	0.067	-3	0	E48W.A	0	0.0421271	beta_lact_1m40.pdb	Conservation
Beta-lactamase	E48Y	-1.06271		24	0.067	-2	0	E48Y.A	0	0.0421271	beta_lact_1m40.pdb	Conservation
Beta-lactamase	L49A	-0.587414		22	0.027	-1	1	L49A.A	0	0.0212055	beta_lact_1m40.pdb
Beta-lactamase	L49C	-1.72075		22	0.027	-1	0	L49C.A	0	0.0212055	beta_lact_1m40.pdb
Beta-lactamase	L49D	-2.51847		22	0.027	-4	0	L49D.A	0	0.0212055	beta_lact_1m40.pdb
Beta-lactamase	L49E	-1.74168		22	0.027	-3	0	L49E.A	0	0.0212055	beta_lact_1m40.pdb
Beta-lactamase	L49F	-1.67434		22	0.027	0	1	L49F.A	0	0.0212055	beta_lact_1m40.pdb
Beta-lactamase	L49G	-2.8147		22	0.027	-4	0	L49G.A	0	0.0212055	beta_lact_1m40.pdb
Beta-lactamase	L49H	-2.39478		22	0.027	-3	0	L49H.A	0	0.0212055	beta_lact_1m40.pdb
Beta-lactamase	L49I	0.0246889		22	0.027	2	1	L49I.A	0	0.0212055	beta_lact_1m40.pdb
Beta-lactamase	L49K	-2.00272		22	0.027	-2	0	L49K.A	0	0.0212055	beta_lact_1m40.pdb
Beta-lactamase	L49M	0.0136337		22	0.027	2	1	L49M.A	0	0.0212055	beta_lact_1m40.pdb
Beta-lactamase	L49N	-2.46969		22	0.027	-3	0	L49N.A	0	0.0212055	beta_lact_1m40.pdb
Beta-lactamase	L49P	-2.83886		22	0.027	-3	0	L49P.A	0	0.0212055	beta_lact_1m40.pdb
Beta-lactamase	L49Q	-0.86164		22	0.027	-2	0	L49Q.A	0	0.0212055	beta_lact_1m40.pdb
Beta-lactamase	L49R	-2.50727		22	0.027	-2	0	L49R.A	0	0.0212055	beta_lact_1m40.pdb
Beta-lactamase	L49S	-1.74601		22	0.027	-2	0	L49S.A	0	0.0212055	beta_lact_1m40.pdb
Beta-lactamase	L49T	-0.895189		22	0.027	-1	0	L49T.A	0	0.0212055	beta_lact_1m40.pdb
Beta-lactamase	L49V	0.0217976		22	0.027	1	1	L49V.A	0	0.0212055	beta_lact_1m40.pdb
Beta-lactamase	L49W	-2.80261		22	0.027	-2	1	L49W.A	0	0.0212055	beta_lact_1m40.pdb
Beta-lactamase	L49Y	-1.57238		22	0.027	-1	1	L49Y.A	0	0.0212055	beta_lact_1m40.pdb
Beta-lactamase	D50A	-1.20284		19	0.306	-2	0	D50A.A	0	0.214683	beta_lact_1m40.pdb
Beta-lactamase	D50C	-1.74393		19	0.306	-3	0	D50C.A	0	0.214683	beta_lact_1m40.pdb
Beta-lactamase	D50E	-0.129911		19	0.306	2	1	D50E.A	0	0.214683	beta_lact_1m40.pdb
Beta-lactamase	D50F	-2.50243		19	0.306	-3	0	D50F.A	0	0.214683	beta_lact_1m40.pdb
Beta-lactamase	D50G	-1.78266		19	0.306	-1	0	D50G.A	0	0.214683	beta_lact_1m40.pdb
Beta-lactamase	D50H	-1.85253		19	0.306	-1	0	D50H.A	0	0.214683	beta_lact_1m40.pdb
Beta-lactamase	D50I	-2.34042		19	0.306	-3	0	D50I.A	0	0.214683	beta_lact_1m40.pdb
Beta-lactamase	D50K	-2.63318		19	0.306	-1	0	D50K.A	0	0.214683	beta_lact_1m40.pdb
Beta-lactamase	D50L	-2.36262		19	0.306	-4	0	D50L.A	0	0.214683	beta_lact_1m40.pdb
Beta-lactamase	D50M	-2.2648		19	0.306	-3	0	D50M.A	0	0.214683	beta_lact_1m40.pdb
Beta-lactamase	D50N	-1.27864		19	0.306	1	0	D50N.A	0	0.214683	beta_lact_1m40.pdb
Beta-lactamase	D50P	-3.20484		19	0.306	-1	0	D50P.A	0	0.214683	beta_lact_1m40.pdb
Beta-lactamase	D50Q	-1.41934		19	0.306	0	0	D50Q.A	0	0.214683	beta_lact_1m40.pdb
Beta-lactamase	D50R	-2.4928		19	0.306	-2	0	D50R.A	0	0.214683	beta_lact_1m40.pdb
Beta-lactamase	D50S	-0.813725		19	0.306	0	0	D50S.A	0	0.214683	beta_lact_1m40.pdb
Beta-lactamase	D50T	-2.65401		19	0.306	-1	0	D50T.A	0	0.214683	beta_lact_1m40.pdb
Beta-lactamase	D50V	-2.22934		19	0.306	-3	0	D50V.A	0	0.214683	beta_lact_1m40.pdb
Beta-lactamase	D50W	-2.49603		19	0.306	-4	0	D50W.A	0	0.214683	beta_lact_1m40.pdb
Beta-lactamase	D50Y	-2.5155		19	0.306	-3	0	D50Y.A	0	0.214683	beta_lact_1m40.pdb
Beta-lactamase	L51A	-0.398791	0.265898	16	0.106	-1	1	L51A.A	0	0.0717879	beta_lact_1m40.pdb
Beta-lactamase	L51C	-1.73072	0.265898	16	0.106	-1	0	L51C.A	0	0.0717879	beta_lact_1m40.pdb
Beta-lactamase	L51D	-2.38977	0.265898	16	0.106	-4	0	L51D.A	0	0.0717879	beta_lact_1m40.pdb
Beta-lactamase	L51E	-2.5063	0.265898	16	0.106	-3	0	L51E.A	0	0.0717879	beta_lact_1m40.pdb
Beta-lactamase	L51F	-0.121342	0.265898	16	0.106	0	1	L51F.A	0	0.0717879	beta_lact_1m40.pdb
Beta-lactamase	L51G	-1.94857	0.265898	16	0.106	-4	0	L51G.A	0	0.0717879	beta_lact_1m40.pdb
Beta-lactamase	L51H	-1.90413	0.265898	16	0.106	-3	0	L51H.A	0	0.0717879	beta_lact_1m40.pdb
Beta-lactamase	L51I	0.0259553	0.265898	16	0.106	2	1	L51I.A	0	0.0717879	beta_lact_1m40.pdb
Beta-lactamase	L51K	-1.85742	0.265898	16	0.106	-2	0	L51K.A	0	0.0717879	beta_lact_1m40.pdb
Beta-lactamase	L51M	0.00877239	0.265898	16	0.106	2	1	L51M.A	0	0.0717879	beta_lact_1m40.pdb
Beta-lactamase	L51N	-1.9283	0.265898	16	0.106	-3	0	L51N.A	0	0.0717879	beta_lact_1m40.pdb
Beta-lactamase	L51P	-1.96357	0.265898	16	0.106	-3	0	L51P.A	0	0.0717879	beta_lact_1m40.pdb
Beta-lactamase	L51Q	-1.7598	0.265898	16	0.106	-2	0	L51Q.A	0	0.0717879	beta_lact_1m40.pdb
Beta-lactamase	L51R	-2.05805	0.265898	16	0.106	-2	0	L51R.A	0	0.0717879	beta_lact_1m40.pdb
Beta-lactamase	L51S	-1.67667	0.265898	16	0.106	-2	0	L51S.A	0	0.0717879	beta_lact_1m40.pdb
Beta-lactamase	L51T	-0.56603	0.265898	16	0.106	-1	0	L51T.A	0	0.0717879	beta_lact_1m40.pdb
Beta-lactamase	L51V	-0.0439176	0.265898	16	0.106	1	1	L51V.A	0	0.0717879	beta_lact_1m40.pdb
Beta-lactamase	L51W	-0.0760085	0.265898	16	0.106	-2	1	L51W.A	0	0.0717879	beta_lact_1m40.pdb
Beta-lactamase	L51Y	-0.105297	0.265898	16	0.106	-1	1	L51Y.A	0	0.0717879	beta_lact_1m40.pdb
Beta-lactamase	N52A	-0.0322183	0.124108	4	1.437	-2	0	N52A.A	0	0.744134	beta_lact_1m40.pdb	Exposed Solub.
Beta-lactamase	N52C	-1.22308	0.124108	4	1.437	-3	1	N52C.A	0	0.744134	beta_lact_1m40.pdb	Exposed Solub.
Beta-lactamase	N52D	-0.0189136	0.124108	4	1.437	1	0	N52D.A	0	0.744134	beta_lact_1m40.pdb	Exposed Solub.	TRUE
Beta-lactamase	N52E	-0.0178524	0.124108	4	1.437	0	0	N52E.A	0	0.744134	beta_lact_1m40.pdb	Exposed Solub.	TRUE
Beta-lactamase	N52F	-0.0829385	0.124108	4	1.437	-3	0	N52F.A	0	0.744134	beta_lact_1m40.pdb	Exposed Solub.
Beta-lactamase	N52G	-0.0188792	0.124108	4	1.437	0	0	N52G.A	0	0.744134	beta_lact_1m40.pdb	Exposed Solub.
Beta-lactamase	N52H	0.0107445	0.124108	4	1.437	1	0	N52H.A	0	0.744134	beta_lact_1m40.pdb	Exposed Solub.
Beta-lactamase	N52I	-0.0508373	0.124108	4	1.437	-3	0	N52I.A	0	0.744134	beta_lact_1m40.pdb	Exposed Solub.
Beta-lactamase	N52K	-0.000322556	0.124108	4	1.437	0	0	N52K.A	0	0.744134	beta_lact_1m40.pdb	Exposed Solub.	TRUE
Beta-lactamase	N52L	-0.0251873	0.124108	4	1.437	-3	0	N52L.A	0	0.744134	beta_lact_1m40.pdb	Exposed Solub.
Beta-lactamase	N52M	0.0516706	0.124108	4	1.437	-2	0	N52M.A	0	0.744134	beta_lact_1m40.pdb	Exposed Solub.
Beta-lactamase	N52P	-0.0372379	0.124108	4	1.437	-2	0	N52P.A	0	0.744134	beta_lact_1m40.pdb	Exposed Solub.
Beta-lactamase	N52Q	-0.0308642	0.124108	4	1.437	0	1	N52Q.A	0	0.744134	beta_lact_1m40.pdb	Exposed Solub.
Beta-lactamase	N52R	-0.0364129	0.124108	4	1.437	0	0	N52R.A	0	0.744134	beta_lact_1m40.pdb	Exposed Solub.	TRUE
Beta-lactamase	N52S	-0.0138735	0.124108	4	1.437	1	1	N52S.A	0	0.744134	beta_lact_1m40.pdb	Exposed Solub.
Beta-lactamase	N52T	-0.00838586	0.124108	4	1.437	0	1	N52T.A	0	0.744134	beta_lact_1m40.pdb	Exposed Solub.
Beta-lactamase	N52V	-0.0163115	0.124108	4	1.437	-3	0	N52V.A	0	0.744134	beta_lact_1m40.pdb	Exposed Solub.
Beta-lactamase	N52W	-0.0218026	0.124108	4	1.437	-4	0	N52W.A	0	0.744134	beta_lact_1m40.pdb	Exposed Solub.
Beta-lactamase	N52Y	-0.0418499	0.124108	4	1.437	-2	0	N52Y.A	0	0.744134	beta_lact_1m40.pdb	Exposed Solub.
Beta-lactamase	S53A	-0.739319	0.286326	8	0.941	1	0	S53A.A	0	0.540288	beta_lact_1m40.pdb	Exposed Solub.
Beta-lactamase	S53C	-1.81874	0.286326	8	0.941	-1	1	S53C.A	0	0.540288	beta_lact_1m40.pdb	Exposed Solub.
Beta-lactamase	S53D	0.0752473	0.286326	8	0.941	0	0	S53D.A	0	0.540288	beta_lact_1m40.pdb	Exposed Solub.
Beta-lactamase	S53E	-0.0868244	0.286326	8	0.941	0	0	S53E.A	0	0.540288	beta_lact_1m40.pdb	Exposed Solub.
Beta-lactamase	S53F	-1.75071	0.286326	8	0.941	-2	0	S53F.A	0	0.540288	beta_lact_1m40.pdb	Exposed Solub.
Beta-lactamase	S53G	-0.369043	0.286326	8	0.941	0	0	S53G.A	0	0.540288	beta_lact_1m40.pdb	Exposed Solub.
Beta-lactamase	S53H	-0.605656	0.286326	8	0.941	-1	0	S53H.A	0	0.540288	beta_lact_1m40.pdb	Exposed Solub.
Beta-lactamase	S53I	-1.33586	0.286326	8	0.941	-2	0	S53I.A	0	0.540288	beta_lact_1m40.pdb	Exposed Solub.
Beta-lactamase	S53K	-0.668958	0.286326	8	0.941	0	0	S53K.A	0	0.540288	beta_lact_1m40.pdb	Exposed Solub.
Beta-lactamase	S53L	-1.46162	0.286326	8	0.941	-2	0	S53L.A	0	0.540288	beta_lact_1m40.pdb	Exposed Solub.
Beta-lactamase	S53M	-1.38603	0.286326	8	0.941	-1	0	S53M.A	0	0.540288	beta_lact_1m40.pdb	Exposed Solub.
Beta-lactamase	S53N	0.0176918	0.286326	8	0.941	1	1	S53N.A	0	0.540288	beta_lact_1m40.pdb	Exposed Solub.
Beta-lactamase	S53P	-2.62016	0.286326	8	0.941	-1	0	S53P.A	0	0.540288	beta_lact_1m40.pdb	Exposed Solub.
Beta-lactamase	S53Q	-0.454083	0.286326	8	0.941	0	1	S53Q.A	0	0.540288	beta_lact_1m40.pdb	Exposed Solub.
Beta-lactamase	S53R	-1.16677	0.286326	8	0.941	-1	0	S53R.A	0	0.540288	beta_lact_1m40.pdb	Exposed Solub.
Beta-lactamase	S53T	0.00625	0.286326	8	0.941	1	1	S53T.A	0	0.540288	beta_lact_1m40.pdb	Exposed Solub.
Beta-lactamase	S53V	-1.71946	0.286326	8	0.941	-2	0	S53V.A	0	0.540288	beta_lact_1m40.pdb	Exposed Solub.
Beta-lactamase	S53W	-2.26067	0.286326	8	0.941	-3	0	S53W.A	0	0.540288	beta_lact_1m40.pdb	Exposed Solub.
Beta-lactamase	S53Y	-1.41927	0.286326	8	0.941	-2	0	S53Y.A	0	0.540288	beta_lact_1m40.pdb	Exposed Solub.
Beta-lactamase	G54A	-1.39755	0.533114	12	0.254	0	0	G54A.A	0	0.280694	beta_lact_1m40.pdb
Beta-lactamase	G54C	-2.76582	0.533114	12	0.254	-3	0	G54C.A	0	0.280694	beta_lact_1m40.pdb
Beta-lactamase	G54D	-1.14247	0.533114	12	0.254	-1	0	G54D.A	0	0.280694	beta_lact_1m40.pdb
Beta-lactamase	G54E	-1.48542	0.533114	12	0.254	-2	0	G54E.A	0	0.280694	beta_lact_1m40.pdb
Beta-lactamase	G54F	-2.2434	0.533114	12	0.254	-3	0	G54F.A	0	0.280694	beta_lact_1m40.pdb
Beta-lactamase	G54H	-1.65071	0.533114	12	0.254	-2	0	G54H.A	0	0.280694	beta_lact_1m40.pdb
Beta-lactamase	G54I	-3.02931	0.533114	12	0.254	-4	0	G54I.A	0	0.280694	beta_lact_1m40.pdb
Beta-lactamase	G54K	-1.67901	0.533114	12	0.254	-2	0	G54K.A	0	0.280694	beta_lact_1m40.pdb
Beta-lactamase	G54L	-1.73724	0.533114	12	0.254	-4	0	G54L.A	0	0.280694	beta_lact_1m40.pdb
Beta-lactamase	G54M	-1.64511	0.533114	12	0.254	-3	0	G54M.A	0	0.280694	beta_lact_1m40.pdb
Beta-lactamase	G54N	-0.564541	0.533114	12	0.254	0	0	G54N.A	0	0.280694	beta_lact_1m40.pdb
Beta-lactamase	G54P	-1.92335	0.533114	12	0.254	-2	0	G54P.A	0	0.280694	beta_lact_1m40.pdb
Beta-lactamase	G54Q	-1.58197	0.533114	12	0.254	-2	0	G54Q.A	0	0.280694	beta_lact_1m40.pdb
Beta-lactamase	G54R	-2.04238	0.533114	12	0.254	-2	0	G54R.A	0	0.280694	beta_lact_1m40.pdb
Beta-lactamase	G54S	-1.55524	0.533114	12	0.254	0	0	G54S.A	0	0.280694	beta_lact_1m40.pdb
Beta-lactamase	G54T	-1.72766	0.533114	12	0.254	-2	0	G54T.A	0	0.280694	beta_lact_1m40.pdb
Beta-lactamase	G54V	-2.32334	0.533114	12	0.254	-3	0	G54V.A	0	0.280694	beta_lact_1m40.pdb
Beta-lactamase	G54W	-1.98435	0.533114	12	0.254	-2	0	G54W.A	0	0.280694	beta_lact_1m40.pdb
Beta-lactamase	G54Y	-2.10977	0.533114	12	0.254	-3	0	G54Y.A	0	0.280694	beta_lact_1m40.pdb
Beta-lactamase	K55A	-0.00933204	0.183196	11	1.479	-1	0	K55A.A	0	0.554985	beta_lact_1m40.pdb	Exposed Solub.
Beta-lactamase	K55C	-1.38278	0.183196	11	1.479	-3	0	K55C.A	0	0.554985	beta_lact_1m40.pdb	Exposed Solub.
Beta-lactamase	K55D	0.0133711	0.183196	11	1.479	-1	0	K55D.A	0	0.554985	beta_lact_1m40.pdb	Exposed Solub.
Beta-lactamase	K55E	-0.0174415	0.183196	11	1.479	1	0	K55E.A	0	0.554985	beta_lact_1m40.pdb	Exposed Solub.
Beta-lactamase	K55F	-0.136761	0.183196	11	1.479	-3	0	K55F.A	0	0.554985	beta_lact_1m40.pdb	Exposed Solub.
Beta-lactamase	K55G	-0.0939026	0.183196	11	1.479	-2	0	K55G.A	0	0.554985	beta_lact_1m40.pdb	Exposed Solub.
Beta-lactamase	K55H	-0.0660302	0.183196	11	1.479	-1	1	K55H.A	0	0.554985	beta_lact_1m40.pdb	Exposed Solub.
Beta-lactamase	K55I	-0.0820112	0.183196	11	1.479	-3	0	K55I.A	0	0.554985	beta_lact_1m40.pdb	Exposed Solub.
Beta-lactamase	K55L	-0.0336965	0.183196	11	1.479	-2	0	K55L.A	0	0.554985	beta_lact_1m40.pdb	Exposed Solub.
Beta-lactamase	K55M	-0.025404	0.183196	11	1.479	-1	0	K55M.A	0	0.554985	beta_lact_1m40.pdb	Exposed Solub.
Beta-lactamase	K55N	0.000860667	0.183196	11	1.479	0	0	K55N.A	0	0.554985	beta_lact_1m40.pdb	Exposed Solub.
Beta-lactamase	K55P	-2.37574	0.183196	11	1.479	-1	0	K55P.A	0	0.554985	beta_lact_1m40.pdb	Exposed Solub.
Beta-lactamase	K55Q	-0.0359563	0.183196	11	1.479	1	0	K55Q.A	0	0.554985	beta_lact_1m40.pdb	Exposed Solub.
Beta-lactamase	K55R	-0.0201711	0.183196	11	1.479	2	1	K55R.A	0	0.554985	beta_lact_1m40.pdb	Exposed Solub.
Beta-lactamase	K55S	-0.0703195	0.183196	11	1.479	0	0	K55S.A	0	0.554985	beta_lact_1m40.pdb	Exposed Solub.
Beta-lactamase	K55T	-0.0681208	0.183196	11	1.479	-1	0	K55T.A	0	0.554985	beta_lact_1m40.pdb	Exposed Solub.
Beta-lactamase	K55V	-0.0418504	0.183196	11	1.479	-2	0	K55V.A	0	0.554985	beta_lact_1m40.pdb	Exposed Solub.
Beta-lactamase	K55W	-0.735453	0.183196	11	1.479	-3	0	K55W.A	0	0.554985	beta_lact_1m40.pdb	Exposed Solub.
Beta-lactamase	K55Y	-0.14182	0.183196	11	1.479	-2	0	K55Y.A	0	0.554985	beta_lact_1m40.pdb	Exposed Solub.
Beta-lactamase	I56A	-0.297478	0.260956	12	0.703	-1	1	I56A.A	0	0.378205	beta_lact_1m40.pdb
Beta-lactamase	I56C	-1.22734	0.260956	12	0.703	-1	0	I56C.A	0	0.378205	beta_lact_1m40.pdb
Beta-lactamase	I56D	-1.60677	0.260956	12	0.703	-3	0	I56D.A	0	0.378205	beta_lact_1m40.pdb
Beta-lactamase	I56E	-0.39503	0.260956	12	0.703	-3	0	I56E.A	0	0.378205	beta_lact_1m40.pdb
Beta-lactamase	I56F	-0.0635262	0.260956	12	0.703	0	1	I56F.A	0	0.378205	beta_lact_1m40.pdb
Beta-lactamase	I56G	-2.11232	0.260956	12	0.703	-4	0	I56G.A	0	0.378205	beta_lact_1m40.pdb
Beta-lactamase	I56H	-1.12231	0.260956	12	0.703	-3	0	I56H.A	0	0.378205	beta_lact_1m40.pdb
Beta-lactamase	I56K	-1.52235	0.260956	12	0.703	-3	0	I56K.A	0	0.378205	beta_lact_1m40.pdb
Beta-lactamase	I56L	-0.0972941	0.260956	12	0.703	2	1	I56L.A	0	0.378205	beta_lact_1m40.pdb
Beta-lactamase	I56M	-0.00293904	0.260956	12	0.703	1	1	I56M.A	0	0.378205	beta_lact_1m40.pdb
Beta-lactamase	I56N	-1.68071	0.260956	12	0.703	-3	0	I56N.A	0	0.378205	beta_lact_1m40.pdb
Beta-lactamase	I56P	-0.9908	0.260956	12	0.703	-3	0	I56P.A	0	0.378205	beta_lact_1m40.pdb
Beta-lactamase	I56Q	-0.866462	0.260956	12	0.703	-3	0	I56Q.A	0	0.378205	beta_lact_1m40.pdb
Beta-lactamase	I56R	-1.2096	0.260956	12	0.703	-3	0	I56R.A	0	0.378205	beta_lact_1m40.pdb
Beta-lactamase	I56S	-1.30231	0.260956	12	0.703	-2	0	I56S.A	0	0.378205	beta_lact_1m40.pdb
Beta-lactamase	I56T	-0.0174317	0.260956	12	0.703	-1	0	I56T.A	0	0.378205	beta_lact_1m40.pdb
Beta-lactamase	I56V	0.0540098	0.260956	12	0.703	3	1	I56V.A	0	0.378205	beta_lact_1m40.pdb
Beta-lactamase	I56W	-0.335864	0.260956	12	0.703	-3	1	I56W.A	0	0.378205	beta_lact_1m40.pdb
Beta-lactamase	I56Y	-0.862369	0.260956	12	0.703	-1	1	I56Y.A	0	0.378205	beta_lact_1m40.pdb
Beta-lactamase	L57A	-1.62017	0.256672	9	0.716	-1	1	L57A.A	0	0.332605	beta_lact_1m40.pdb
Beta-lactamase	L57C	-1.47023	0.256672	9	0.716	-1	0	L57C.A	0	0.332605	beta_lact_1m40.pdb
Beta-lactamase	L57D	-2.57195	0.256672	9	0.716	-4	0	L57D.A	0	0.332605	beta_lact_1m40.pdb
Beta-lactamase	L57E	-1.11444	0.256672	9	0.716	-3	0	L57E.A	0	0.332605	beta_lact_1m40.pdb
Beta-lactamase	L57F	-0.209352	0.256672	9	0.716	0	1	L57F.A	0	0.332605	beta_lact_1m40.pdb
Beta-lactamase	L57G	-1.61012	0.256672	9	0.716	-4	0	L57G.A	0	0.332605	beta_lact_1m40.pdb
Beta-lactamase	L57H	-0.720452	0.256672	9	0.716	-3	0	L57H.A	0	0.332605	beta_lact_1m40.pdb
Beta-lactamase	L57I	-0.0138246	0.256672	9	0.716	2	1	L57I.A	0	0.332605	beta_lact_1m40.pdb
Beta-lactamase	L57K	-0.806127	0.256672	9	0.716	-2	0	L57K.A	0	0.332605	beta_lact_1m40.pdb
Beta-lactamase	L57M	-0.0677026	0.256672	9	0.716	2	1	L57M.A	0	0.332605	beta_lact_1m40.pdb
Beta-lactamase	L57N	-1.52603	0.256672	9	0.716	-3	0	L57N.A	0	0.332605	beta_lact_1m40.pdb
Beta-lactamase	L57P	-2.60496	0.256672	9	0.716	-3	0	L57P.A	0	0.332605	beta_lact_1m40.pdb
Beta-lactamase	L57Q	-1.22559	0.256672	9	0.716	-2	0	L57Q.A	0	0.332605	beta_lact_1m40.pdb
Beta-lactamase	L57R	-0.520211	0.256672	9	0.716	-2	0	L57R.A	0	0.332605	beta_lact_1m40.pdb
Beta-lactamase	L57S	-2.02176	0.256672	9	0.716	-2	0	L57S.A	0	0.332605	beta_lact_1m40.pdb
Beta-lactamase	L57T	-0.997385	0.256672	9	0.716	-1	0	L57T.A	0	0.332605	beta_lact_1m40.pdb
Beta-lactamase	L57V	-0.0498452	0.256672	9	0.716	1	1	L57V.A	0	0.332605	beta_lact_1m40.pdb
Beta-lactamase	L57W	-1.28203	0.256672	9	0.716	-2	1	L57W.A	0	0.332605	beta_lact_1m40.pdb
Beta-lactamase	L57Y	-0.120999	0.256672	9	0.716	-1	1	L57Y.A	0	0.332605	beta_lact_1m40.pdb
Beta-lactamase	E58A	-0.0870594	0.104009	22	0.328	-1	0	E58A.A	0	0.170178	beta_lact_1m40.pdb	Conservation
Beta-lactamase	E58C	-1.55538	0.104009	22	0.328	-4	0	E58C.A	0	0.170178	beta_lact_1m40.pdb	Conservation
Beta-lactamase	E58D	-0.0587077	0.104009	22	0.328	2	1	E58D.A	0	0.170178	beta_lact_1m40.pdb	Conservation
Beta-lactamase	E58F	-2.44084	0.104009	22	0.328	-3	0	E58F.A	0	0.170178	beta_lact_1m40.pdb	Conservation
Beta-lactamase	E58G	-0.0519192	0.104009	22	0.328	-2	0	E58G.A	0	0.170178	beta_lact_1m40.pdb	Conservation
Beta-lactamase	E58H	-1.17788	0.104009	22	0.328	0	0	E58H.A	0	0.170178	beta_lact_1m40.pdb	Conservation
Beta-lactamase	E58I	-2.18408	0.104009	22	0.328	-3	0	E58I.A	0	0.170178	beta_lact_1m40.pdb	Conservation
Beta-lactamase	E58K	-0.101756	0.104009	22	0.328	1	0	E58K.A	0	0.170178	beta_lact_1m40.pdb	Conservation
Beta-lactamase	E58L	-1.31427	0.104009	22	0.328	-3	0	E58L.A	0	0.170178	beta_lact_1m40.pdb	Conservation
Beta-lactamase	E58M	-1.30313	0.104009	22	0.328	-2	0	E58M.A	0	0.170178	beta_lact_1m40.pdb	Conservation
Beta-lactamase	E58N	-0.101191	0.104009	22	0.328	0	0	E58N.A	0	0.170178	beta_lact_1m40.pdb	Conservation
Beta-lactamase	E58P	-2.66659	0.104009	22	0.328	-1	0	E58P.A	0	0.170178	beta_lact_1m40.pdb	Conservation
Beta-lactamase	E58Q	-0.131066	0.104009	22	0.328	2	0	E58Q.A	0	0.170178	beta_lact_1m40.pdb	Conservation
Beta-lactamase	E58R	-0.221984	0.104009	22	0.328	0	0	E58R.A	0	0.170178	beta_lact_1m40.pdb	Conservation
Beta-lactamase	E58S	-0.0925565	0.104009	22	0.328	0	0	E58S.A	0	0.170178	beta_lact_1m40.pdb	Conservation
Beta-lactamase	E58T	-0.103973	0.104009	22	0.328	-1	0	E58T.A	0	0.170178	beta_lact_1m40.pdb	Conservation
Beta-lactamase	E58V	-1.12871	0.104009	22	0.328	-2	0	E58V.A	0	0.170178	beta_lact_1m40.pdb	Conservation
Beta-lactamase	E58W	-2.0947	0.104009	22	0.328	-3	0	E58W.A	0	0.170178	beta_lact_1m40.pdb	Conservation
Beta-lactamase	E58Y	-1.7916	0.104009	22	0.328	-2	0	E58Y.A	0	0.170178	beta_lact_1m40.pdb	Conservation
Beta-lactamase	S59A	0.025721	0.236024	6	0.394	1	0	S59A.A	0	0.272329	beta_lact_1m40.pdb
Beta-lactamase	S59C	-1.50423	0.236024	6	0.394	-1	1	S59C.A	0	0.272329	beta_lact_1m40.pdb
Beta-lactamase	S59D	-0.976962	0.236024	6	0.394	0	0	S59D.A	0	0.272329	beta_lact_1m40.pdb
Beta-lactamase	S59E	0.0058823	0.236024	6	0.394	0	0	S59E.A	0	0.272329	beta_lact_1m40.pdb
Beta-lactamase	S59F	-0.258372	0.236024	6	0.394	-2	0	S59F.A	0	0.272329	beta_lact_1m40.pdb
Beta-lactamase	S59G	-0.0361358	0.236024	6	0.394	0	0	S59G.A	0	0.272329	beta_lact_1m40.pdb
Beta-lactamase	S59H	-0.200225	0.236024	6	0.394	-1	0	S59H.A	0	0.272329	beta_lact_1m40.pdb
Beta-lactamase	S59I	-1.22501	0.236024	6	0.394	-2	0	S59I.A	0	0.272329	beta_lact_1m40.pdb
Beta-lactamase	S59K	-0.0401802	0.236024	6	0.394	0	0	S59K.A	0	0.272329	beta_lact_1m40.pdb
Beta-lactamase	S59L	-0.638674	0.236024	6	0.394	-2	0	S59L.A	0	0.272329	beta_lact_1m40.pdb
Beta-lactamase	S59M	-0.128877	0.236024	6	0.394	-1	0	S59M.A	0	0.272329	beta_lact_1m40.pdb
Beta-lactamase	S59N	-0.340336	0.236024	6	0.394	1	1	S59N.A	0	0.272329	beta_lact_1m40.pdb
Beta-lactamase	S59P	-2.61057	0.236024	6	0.394	-1	0	S59P.A	0	0.272329	beta_lact_1m40.pdb
Beta-lactamase	S59Q	-0.0140985	0.236024	6	0.394	0	1	S59Q.A	0	0.272329	beta_lact_1m40.pdb
Beta-lactamase	S59R	-0.129307	0.236024	6	0.394	-1	0	S59R.A	0	0.272329	beta_lact_1m40.pdb
Beta-lactamase	S59T	-0.0651155	0.236024	6	0.394	1	1	S59T.A	0	0.272329	beta_lact_1m40.pdb
Beta-lactamase	S59V	-0.0972912	0.236024	6	0.394	-2	0	S59V.A	0	0.272329	beta_lact_1m40.pdb
Beta-lactamase	S59W	-0.495674	0.236024	6	0.394	-3	0	S59W.A	0	0.272329	beta_lact_1m40.pdb
Beta-lactamase	S59Y	-0.395671	0.236024	6	0.394	-2	0	S59Y.A	0	0.272329	beta_lact_1m40.pdb
Beta-lactamase	F60A	-0.0968479	0.308512	23	0.401	-2	1	F60A.A	0	0.18315	beta_lact_1m40.pdb	Exposed Solub.
Beta-lactamase	F60C	-1.09235	0.308512	23	0.401	-2	0	F60C.A	0	0.18315	beta_lact_1m40.pdb	Exposed Solub.
Beta-lactamase	F60D	-2.67841	0.308512	23	0.401	-3	0	F60D.A	0	0.18315	beta_lact_1m40.pdb	Exposed Solub.
Beta-lactamase	F60E	-1.96106	0.308512	23	0.401	-3	0	F60E.A	0	0.18315	beta_lact_1m40.pdb	Exposed Solub.
Beta-lactamase	F60G	-2.34256	0.308512	23	0.401	-3	0	F60G.A	0	0.18315	beta_lact_1m40.pdb	Exposed Solub.
Beta-lactamase	F60H	0.0260939	0.308512	23	0.401	-1	0	F60H.A	0	0.18315	beta_lact_1m40.pdb	Exposed Solub.
Beta-lactamase	F60I	-1.14552	0.308512	23	0.401	0	1	F60I.A	0	0.18315	beta_lact_1m40.pdb	Exposed Solub.
Beta-lactamase	F60K	-1.63746	0.308512	23	0.401	-3	0	F60K.A	0	0.18315	beta_lact_1m40.pdb	Exposed Solub.
Beta-lactamase	F60L	-0.46303	0.308512	23	0.401	0	1	F60L.A	0	0.18315	beta_lact_1m40.pdb	Exposed Solub.
Beta-lactamase	F60M	-0.179274	0.308512	23	0.401	0	1	F60M.A	0	0.18315	beta_lact_1m40.pdb	Exposed Solub.
Beta-lactamase	F60N	0.0208329	0.308512	23	0.401	-3	0	F60N.A	0	0.18315	beta_lact_1m40.pdb	Exposed Solub.
Beta-lactamase	F60P	-2.95385	0.308512	23	0.401	-4	0	F60P.A	0	0.18315	beta_lact_1m40.pdb	Exposed Solub.
Beta-lactamase	F60Q	-0.396714	0.308512	23	0.401	-3	0	F60Q.A	0	0.18315	beta_lact_1m40.pdb	Exposed Solub.
Beta-lactamase	F60R	-0.371948	0.308512	23	0.401	-3	0	F60R.A	0	0.18315	beta_lact_1m40.pdb	Exposed Solub.
Beta-lactamase	F60S	-0.123862	0.308512	23	0.401	-2	0	F60S.A	0	0.18315	beta_lact_1m40.pdb	Exposed Solub.
Beta-lactamase	F60T	-1.40082	0.308512	23	0.401	-2	0	F60T.A	0	0.18315	beta_lact_1m40.pdb	Exposed Solub.
Beta-lactamase	F60V	-0.335026	0.308512	23	0.401	-1	1	F60V.A	0	0.18315	beta_lact_1m40.pdb	Exposed Solub.
Beta-lactamase	F60W	0.0380626	0.308512	23	0.401	1	1	F60W.A	0	0.18315	beta_lact_1m40.pdb	Exposed Solub.
Beta-lactamase	F60Y	-0.020413	0.308512	23	0.401	3	1	F60Y.A	0	0.18315	beta_lact_1m40.pdb	Exposed Solub.
Beta-lactamase	R61A	-1.94517	0.499066	25	0.618	-1	0	R61A.A	0	0.241558	beta_lact_1m40.pdb	Exposed Solub.
Beta-lactamase	R61C	-1.57366	0.499066	25	0.618	-3	0	R61C.A	0	0.241558	beta_lact_1m40.pdb	Exposed Solub.
Beta-lactamase	R61D	-3.24265	0.499066	25	0.618	-2	0	R61D.A	0	0.241558	beta_lact_1m40.pdb	Exposed Solub.
Beta-lactamase	R61E	-2.99828	0.499066	25	0.618	0	0	R61E.A	0	0.241558	beta_lact_1m40.pdb	Exposed Solub.
Beta-lactamase	R61F	-2.76943	0.499066	25	0.618	-3	0	R61F.A	0	0.241558	beta_lact_1m40.pdb	Exposed Solub.
Beta-lactamase	R61G	-2.30279	0.499066	25	0.618	-2	0	R61G.A	0	0.241558	beta_lact_1m40.pdb	Exposed Solub.
Beta-lactamase	R61H	-0.32814	0.499066	25	0.618	0	1	R61H.A	0	0.241558	beta_lact_1m40.pdb	Exposed Solub.
Beta-lactamase	R61I	-2.65651	0.499066	25	0.618	-3	0	R61I.A	0	0.241558	beta_lact_1m40.pdb	Exposed Solub.
Beta-lactamase	R61K	-0.386168	0.499066	25	0.618	2	1	R61K.A	0	0.241558	beta_lact_1m40.pdb	Exposed Solub.
Beta-lactamase	R61L	-2.40791	0.499066	25	0.618	-2	0	R61L.A	0	0.241558	beta_lact_1m40.pdb	Exposed Solub.
Beta-lactamase	R61M	-2.43238	0.499066	25	0.618	-1	0	R61M.A	0	0.241558	beta_lact_1m40.pdb	Exposed Solub.
Beta-lactamase	R61N	-0.0805532	0.499066	25	0.618	0	0	R61N.A	0	0.241558	beta_lact_1m40.pdb	Exposed Solub.
Beta-lactamase	R61P	-2.68107	0.499066	25	0.618	-2	0	R61P.A	0	0.241558	beta_lact_1m40.pdb	Exposed Solub.
Beta-lactamase	R61Q	-1.43648	0.499066	25	0.618	1	0	R61Q.A	0	0.241558	beta_lact_1m40.pdb	Exposed Solub.
Beta-lactamase	R61S	-1.8753	0.499066	25	0.618	-1	0	R61S.A	0	0.241558	beta_lact_1m40.pdb	Exposed Solub.
Beta-lactamase	R61T	-2.82348	0.499066	25	0.618	-1	0	R61T.A	0	0.241558	beta_lact_1m40.pdb	Exposed Solub.
Beta-lactamase	R61V	-3.26941	0.499066	25	0.618	-3	0	R61V.A	0	0.241558	beta_lact_1m40.pdb	Exposed Solub.
Beta-lactamase	R61W	-2.39905	0.499066	25	0.618	-3	0	R61W.A	0	0.241558	beta_lact_1m40.pdb	Exposed Solub.
Beta-lactamase	R61Y	-2.74723	0.499066	25	0.618	-2	0	R61Y.A	0	0.241558	beta_lact_1m40.pdb	Exposed Solub.
Beta-lactamase	P62A	-0.00369042	0.311477	11	0.394	-1	0	P62A.A	0	0.270011	beta_lact_1m40.pdb
Beta-lactamase	P62C	-1.87441	0.311477	11	0.394	-3	0	P62C.A	0	0.270011	beta_lact_1m40.pdb
Beta-lactamase	P62D	0.0106437	0.311477	11	0.394	-1	0	P62D.A	0	0.270011	beta_lact_1m40.pdb
Beta-lactamase	P62E	0.0192155	0.311477	11	0.394	-1	0	P62E.A	0	0.270011	beta_lact_1m40.pdb
Beta-lactamase	P62F	-1.31057	0.311477	11	0.394	-4	0	P62F.A	0	0.270011	beta_lact_1m40.pdb
Beta-lactamase	P62G	-0.021574	0.311477	11	0.394	-2	0	P62G.A	0	0.270011	beta_lact_1m40.pdb
Beta-lactamase	P62H	-0.000633665	0.311477	11	0.394	-2	0	P62H.A	0	0.270011	beta_lact_1m40.pdb
Beta-lactamase	P62I	-0.0700696	0.311477	11	0.394	-3	0	P62I.A	0	0.270011	beta_lact_1m40.pdb
Beta-lactamase	P62K	-0.0673798	0.311477	11	0.394	-1	0	P62K.A	0	0.270011	beta_lact_1m40.pdb
Beta-lactamase	P62L	-0.201132	0.311477	11	0.394	-3	0	P62L.A	0	0.270011	beta_lact_1m40.pdb
Beta-lactamase	P62M	0.0288051	0.311477	11	0.394	-2	0	P62M.A	0	0.270011	beta_lact_1m40.pdb
Beta-lactamase	P62N	-0.283548	0.311477	11	0.394	-2	0	P62N.A	0	0.270011	beta_lact_1m40.pdb
Beta-lactamase	P62Q	0.0109307	0.311477	11	0.394	-1	0	P62Q.A	0	0.270011	beta_lact_1m40.pdb
Beta-lactamase	P62R	-0.0321744	0.311477	11	0.394	-2	0	P62R.A	0	0.270011	beta_lact_1m40.pdb
Beta-lactamase	P62S	0.0309741	0.311477	11	0.394	-1	0	P62S.A	0	0.270011	beta_lact_1m40.pdb
Beta-lactamase	P62T	-0.0358693	0.311477	11	0.394	-1	0	P62T.A	0	0.270011	beta_lact_1m40.pdb
Beta-lactamase	P62V	-0.0864921	0.311477	11	0.394	-2	0	P62V.A	0	0.270011	beta_lact_1m40.pdb
Beta-lactamase	P62W	-1.2976	0.311477	11	0.394	-4	0	P62W.A	0	0.270011	beta_lact_1m40.pdb
Beta-lactamase	P62Y	-0.807194	0.311477	11	0.394	-3	0	P62Y.A	0	0.270011	beta_lact_1m40.pdb
Beta-lactamase	E63A	-0.0122618	0.487205	4	1.308	-1	0	E63A.A	0	0.714349	beta_lact_1m40.pdb
Beta-lactamase	E63C	-1.22337	0.487205	4	1.308	-4	0	E63C.A	0	0.714349	beta_lact_1m40.pdb
Beta-lactamase	E63D	0.0177724	0.487205	4	1.308	2	1	E63D.A	0	0.714349	beta_lact_1m40.pdb
Beta-lactamase	E63F	0.0360972	0.487205	4	1.308	-3	0	E63F.A	0	0.714349	beta_lact_1m40.pdb
Beta-lactamase	E63G	0.00809279	0.487205	4	1.308	-2	0	E63G.A	0	0.714349	beta_lact_1m40.pdb
Beta-lactamase	E63H	0.01825	0.487205	4	1.308	0	0	E63H.A	0	0.714349	beta_lact_1m40.pdb
Beta-lactamase	E63I	-0.168171	0.487205	4	1.308	-3	0	E63I.A	0	0.714349	beta_lact_1m40.pdb
Beta-lactamase	E63K	0.0516325	0.487205	4	1.308	1	0	E63K.A	0	0.714349	beta_lact_1m40.pdb
Beta-lactamase	E63L	-0.0439141	0.487205	4	1.308	-3	0	E63L.A	0	0.714349	beta_lact_1m40.pdb
Beta-lactamase	E63M	0.0460743	0.487205	4	1.308	-2	0	E63M.A	0	0.714349	beta_lact_1m40.pdb
Beta-lactamase	E63N	-0.0169525	0.487205	4	1.308	0	0	E63N.A	0	0.714349	beta_lact_1m40.pdb
Beta-lactamase	E63P	-2.82317	0.487205	4	1.308	-1	0	E63P.A	0	0.714349	beta_lact_1m40.pdb
Beta-lactamase	E63Q	0.030478	0.487205	4	1.308	2	0	E63Q.A	0	0.714349	beta_lact_1m40.pdb
Beta-lactamase	E63R	-0.029997	0.487205	4	1.308	0	0	E63R.A	0	0.714349	beta_lact_1m40.pdb
Beta-lactamase	E63S	0.0127183	0.487205	4	1.308	0	0	E63S.A	0	0.714349	beta_lact_1m40.pdb
Beta-lactamase	E63T	-0.0350504	0.487205	4	1.308	-1	0	E63T.A	0	0.714349	beta_lact_1m40.pdb
Beta-lactamase	E63V	-0.0744984	0.487205	4	1.308	-2	0	E63V.A	0	0.714349	beta_lact_1m40.pdb
Beta-lactamase	E63W	-0.0174012	0.487205	4	1.308	-3	0	E63W.A	0	0.714349	beta_lact_1m40.pdb
Beta-lactamase	E63Y	0.0211905	0.487205	4	1.308	-2	0	E63Y.A	0	0.714349	beta_lact_1m40.pdb
Beta-lactamase	E64A	-1.02394	0.555519	13	0.725	-1	0	E64A.A	0	0.390766	beta_lact_1m40.pdb	Exposed Solub.
Beta-lactamase	E64C	-1.82323	0.555519	13	0.725	-4	0	E64C.A	0	0.390766	beta_lact_1m40.pdb	Exposed Solub.
Beta-lactamase	E64D	-0.100651	0.555519	13	0.725	2	1	E64D.A	0	0.390766	beta_lact_1m40.pdb	Exposed Solub.
Beta-lactamase	E64F	-1.22023	0.555519	13	0.725	-3	0	E64F.A	0	0.390766	beta_lact_1m40.pdb	Exposed Solub.
Beta-lactamase	E64G	-1.36617	0.555519	13	0.725	-2	0	E64G.A	0	0.390766	beta_lact_1m40.pdb	Exposed Solub.
Beta-lactamase	E64H	-0.660286	0.555519	13	0.725	0	0	E64H.A	0	0.390766	beta_lact_1m40.pdb	Exposed Solub.
Beta-lactamase	E64I	-1.34457	0.555519	13	0.725	-3	0	E64I.A	0	0.390766	beta_lact_1m40.pdb	Exposed Solub.
Beta-lactamase	E64K	-1.89394	0.555519	13	0.725	1	0	E64K.A	0	0.390766	beta_lact_1m40.pdb	Exposed Solub.
Beta-lactamase	E64L	-1.94294	0.555519	13	0.725	-3	0	E64L.A	0	0.390766	beta_lact_1m40.pdb	Exposed Solub.
Beta-lactamase	E64M	-0.35851	0.555519	13	0.725	-2	0	E64M.A	0	0.390766	beta_lact_1m40.pdb	Exposed Solub.
Beta-lactamase	E64N	-1.49188	0.555519	13	0.725	0	0	E64N.A	0	0.390766	beta_lact_1m40.pdb	Exposed Solub.
Beta-lactamase	E64P	-2.7961	0.555519	13	0.725	-1	0	E64P.A	0	0.390766	beta_lact_1m40.pdb	Exposed Solub.
Beta-lactamase	E64Q	-0.310832	0.555519	13	0.725	2	0	E64Q.A	0	0.390766	beta_lact_1m40.pdb	Exposed Solub.
Beta-lactamase	E64R	-2.05545	0.555519	13	0.725	0	0	E64R.A	0	0.390766	beta_lact_1m40.pdb	Exposed Solub.
Beta-lactamase	E64S	-0.991022	0.555519	13	0.725	0	0	E64S.A	0	0.390766	beta_lact_1m40.pdb	Exposed Solub.
Beta-lactamase	E64T	-0.291571	0.555519	13	0.725	-1	0	E64T.A	0	0.390766	beta_lact_1m40.pdb	Exposed Solub.
Beta-lactamase	E64V	-0.936311	0.555519	13	0.725	-2	0	E64V.A	0	0.390766	beta_lact_1m40.pdb	Exposed Solub.
Beta-lactamase	E64W	-1.93145	0.555519	13	0.725	-3	0	E64W.A	0	0.390766	beta_lact_1m40.pdb	Exposed Solub.
Beta-lactamase	E64Y	-1.21787	0.555519	13	0.725	-2	0	E64Y.A	0	0.390766	beta_lact_1m40.pdb	Exposed Solub.
Beta-lactamase	R65A	-1.55299	0.568699	26	0.937	-1	0	R65A.A	0	0.288084	beta_lact_1m40.pdb
Beta-lactamase	R65C	-1.57728	0.568699	26	0.937	-3	0	R65C.A	0	0.288084	beta_lact_1m40.pdb
Beta-lactamase	R65D	-2.50601	0.568699	26	0.937	-2	0	R65D.A	0	0.288084	beta_lact_1m40.pdb
Beta-lactamase	R65E	-1.48242	0.568699	26	0.937	0	0	R65E.A	0	0.288084	beta_lact_1m40.pdb
Beta-lactamase	R65F	-1.82818	0.568699	26	0.937	-3	0	R65F.A	0	0.288084	beta_lact_1m40.pdb
Beta-lactamase	R65G	-2.51219	0.568699	26	0.937	-2	0	R65G.A	0	0.288084	beta_lact_1m40.pdb
Beta-lactamase	R65H	-0.532574	0.568699	26	0.937	0	1	R65H.A	0	0.288084	beta_lact_1m40.pdb
Beta-lactamase	R65I	-1.00137	0.568699	26	0.937	-3	0	R65I.A	0	0.288084	beta_lact_1m40.pdb
Beta-lactamase	R65K	-0.162804	0.568699	26	0.937	2	1	R65K.A	0	0.288084	beta_lact_1m40.pdb
Beta-lactamase	R65L	-0.418238	0.568699	26	0.937	-2	0	R65L.A	0	0.288084	beta_lact_1m40.pdb
Beta-lactamase	R65M	-1.27081	0.568699	26	0.937	-1	0	R65M.A	0	0.288084	beta_lact_1m40.pdb
Beta-lactamase	R65N	-1.58238	0.568699	26	0.937	0	0	R65N.A	0	0.288084	beta_lact_1m40.pdb
Beta-lactamase	R65P	-1.08682	0.568699	26	0.937	-2	0	R65P.A	0	0.288084	beta_lact_1m40.pdb
Beta-lactamase	R65Q	-0.693159	0.568699	26	0.937	1	0	R65Q.A	0	0.288084	beta_lact_1m40.pdb
Beta-lactamase	R65S	-1.29614	0.568699	26	0.937	-1	0	R65S.A	0	0.288084	beta_lact_1m40.pdb
Beta-lactamase	R65T	-0.626124	0.568699	26	0.937	-1	0	R65T.A	0	0.288084	beta_lact_1m40.pdb
Beta-lactamase	R65V	-1.33755	0.568699	26	0.937	-3	0	R65V.A	0	0.288084	beta_lact_1m40.pdb
Beta-lactamase	R65W	-2.31808	0.568699	26	0.937	-3	0	R65W.A	0	0.288084	beta_lact_1m40.pdb
Beta-lactamase	R65Y	-1.30514	0.568699	26	0.937	-2	0	R65Y.A	0	0.288084	beta_lact_1m40.pdb
Beta-lactamase	F66A	-3.38881	0.699396	22	0	-2	1	F66A.A	0	0.0160606	beta_lact_1m40.pdb
Beta-lactamase	F66C	-3.44442	0.699396	22	0	-2	0	F66C.A	0	0.0160606	beta_lact_1m40.pdb
Beta-lactamase	F66D	-3.07574	0.699396	22	0	-3	0	F66D.A	0	0.0160606	beta_lact_1m40.pdb
Beta-lactamase	F66E	-3.02234	0.699396	22	0	-3	0	F66E.A	0	0.0160606	beta_lact_1m40.pdb
Beta-lactamase	F66G	-3.08055	0.699396	22	0	-3	0	F66G.A	0	0.0160606	beta_lact_1m40.pdb
Beta-lactamase	F66H	-2.63538	0.699396	22	0	-1	0	F66H.A	0	0.0160606	beta_lact_1m40.pdb
Beta-lactamase	F66I	-2.80956	0.699396	22	0	0	1	F66I.A	0	0.0160606	beta_lact_1m40.pdb
Beta-lactamase	F66K	-3.22693	0.699396	22	0	-3	0	F66K.A	0	0.0160606	beta_lact_1m40.pdb
Beta-lactamase	F66L	-2.34656	0.699396	22	0	0	1	F66L.A	0	0.0160606	beta_lact_1m40.pdb
Beta-lactamase	F66M	-1.78343	0.699396	22	0	0	1	F66M.A	0	0.0160606	beta_lact_1m40.pdb
Beta-lactamase	F66N	-3.19134	0.699396	22	0	-3	0	F66N.A	0	0.0160606	beta_lact_1m40.pdb
Beta-lactamase	F66P	-2.73583	0.699396	22	0	-4	0	F66P.A	0	0.0160606	beta_lact_1m40.pdb
Beta-lactamase	F66Q	-2.64289	0.699396	22	0	-3	0	F66Q.A	0	0.0160606	beta_lact_1m40.pdb
Beta-lactamase	F66R	-3.30116	0.699396	22	0	-3	0	F66R.A	0	0.0160606	beta_lact_1m40.pdb
Beta-lactamase	F66S	-3.49444	0.699396	22	0	-2	0	F66S.A	0	0.0160606	beta_lact_1m40.pdb
Beta-lactamase	F66T	-2.6303	0.699396	22	0	-2	0	F66T.A	0	0.0160606	beta_lact_1m40.pdb
Beta-lactamase	F66V	-2.27067	0.699396	22	0	-1	1	F66V.A	0	0.0160606	beta_lact_1m40.pdb
Beta-lactamase	F66W	-2.54939	0.699396	22	0	1	1	F66W.A	0	0.0160606	beta_lact_1m40.pdb
Beta-lactamase	F66Y	-1.61149	0.699396	22	0	3	1	F66Y.A	0	0.0160606	beta_lact_1m40.pdb
Beta-lactamase	P67A	-1.41485	0.502032	10	0.08	-1	0	P67A.A	0	0.0766916	beta_lact_1m40.pdb
Beta-lactamase	P67C	-3.03406	0.502032	10	0.08	-3	0	P67C.A	0	0.0766916	beta_lact_1m40.pdb
Beta-lactamase	P67D	-3.01576	0.502032	10	0.08	-1	0	P67D.A	0	0.0766916	beta_lact_1m40.pdb
Beta-lactamase	P67E	-3.17861	0.502032	10	0.08	-1	0	P67E.A	0	0.0766916	beta_lact_1m40.pdb
Beta-lactamase	P67F	-2.64621	0.502032	10	0.08	-4	0	P67F.A	0	0.0766916	beta_lact_1m40.pdb
Beta-lactamase	P67G	-2.82437	0.502032	10	0.08	-2	0	P67G.A	0	0.0766916	beta_lact_1m40.pdb
Beta-lactamase	P67H	-2.19499	0.502032	10	0.08	-2	0	P67H.A	0	0.0766916	beta_lact_1m40.pdb
Beta-lactamase	P67I	-2.41467	0.502032	10	0.08	-3	0	P67I.A	0	0.0766916	beta_lact_1m40.pdb
Beta-lactamase	P67K	-2.53505	0.502032	10	0.08	-1	0	P67K.A	0	0.0766916	beta_lact_1m40.pdb
Beta-lactamase	P67L	-2.30354	0.502032	10	0.08	-3	0	P67L.A	0	0.0766916	beta_lact_1m40.pdb
Beta-lactamase	P67M	-2.59105	0.502032	10	0.08	-2	0	P67M.A	0	0.0766916	beta_lact_1m40.pdb
Beta-lactamase	P67N	-2.46459	0.502032	10	0.08	-2	0	P67N.A	0	0.0766916	beta_lact_1m40.pdb
Beta-lactamase	P67Q	-2.3238	0.502032	10	0.08	-1	0	P67Q.A	0	0.0766916	beta_lact_1m40.pdb
Beta-lactamase	P67R	-2.91584	0.502032	10	0.08	-2	0	P67R.A	0	0.0766916	beta_lact_1m40.pdb
Beta-lactamase	P67S	-1.91444	0.502032	10	0.08	-1	0	P67S.A	0	0.0766916	beta_lact_1m40.pdb
Beta-lactamase	P67T	-2.38623	0.502032	10	0.08	-1	0	P67T.A	0	0.0766916	beta_lact_1m40.pdb
Beta-lactamase	P67V	-2.56036	0.502032	10	0.08	-2	0	P67V.A	0	0.0766916	beta_lact_1m40.pdb
Beta-lactamase	P67W	-3.33932	0.502032	10	0.08	-4	0	P67W.A	0	0.0766916	beta_lact_1m40.pdb
Beta-lactamase	P67Y	-2.80971	0.502032	10	0.08	-3	0	P67Y.A	0	0.0766916	beta_lact_1m40.pdb
Beta-lactamase	M68A	-1.65467	0.41933	24	0	-1	1	M68A.A	0	0.00146919	beta_lact_1m40.pdb
Beta-lactamase	M68C	-1.52686	0.41933	24	0	-1	0	M68C.A	0	0.00146919	beta_lact_1m40.pdb
Beta-lactamase	M68D	-3.33081	0.41933	24	0	-3	0	M68D.A	0	0.00146919	beta_lact_1m40.pdb
Beta-lactamase	M68E	-3.07709	0.41933	24	0	-2	0	M68E.A	0	0.00146919	beta_lact_1m40.pdb
Beta-lactamase	M68F	-0.487952	0.41933	24	0	0	1	M68F.A	0	0.00146919	beta_lact_1m40.pdb
Beta-lactamase	M68G	-1.89226	0.41933	24	0	-3	0	M68G.A	0	0.00146919	beta_lact_1m40.pdb
Beta-lactamase	M68H	-1.92055	0.41933	24	0	-2	0	M68H.A	0	0.00146919	beta_lact_1m40.pdb
Beta-lactamase	M68I	-0.176146	0.41933	24	0	1	1	M68I.A	0	0.00146919	beta_lact_1m40.pdb
Beta-lactamase	M68K	-3.09398	0.41933	24	0	-1	0	M68K.A	0	0.00146919	beta_lact_1m40.pdb
Beta-lactamase	M68L	-0.0543184	0.41933	24	0	2	1	M68L.A	0	0.00146919	beta_lact_1m40.pdb
Beta-lactamase	M68N	-3.03029	0.41933	24	0	-2	0	M68N.A	0	0.00146919	beta_lact_1m40.pdb
Beta-lactamase	M68P	-3.10225	0.41933	24	0	-2	0	M68P.A	0	0.00146919	beta_lact_1m40.pdb
Beta-lactamase	M68Q	-2.03927	0.41933	24	0	0	0	M68Q.A	0	0.00146919	beta_lact_1m40.pdb
Beta-lactamase	M68R	-3.00197	0.41933	24	0	-1	0	M68R.A	0	0.00146919	beta_lact_1m40.pdb
Beta-lactamase	M68S	-2.36377	0.41933	24	0	-1	0	M68S.A	0	0.00146919	beta_lact_1m40.pdb
Beta-lactamase	M68T	-1.42016	0.41933	24	0	-1	0	M68T.A	0	0.00146919	beta_lact_1m40.pdb
Beta-lactamase	M68V	-0.0989506	0.41933	24	0	1	1	M68V.A	0	0.00146919	beta_lact_1m40.pdb
Beta-lactamase	M68W	-3.35559	0.41933	24	0	-1	1	M68W.A	0	0.00146919	beta_lact_1m40.pdb
Beta-lactamase	M68Y	-2.74952	0.41933	24	0	-1	1	M68Y.A	0	0.00146919	beta_lact_1m40.pdb
Beta-lactamase	M69A	-0.00476818	0.391763	37	0	-1	1	M69A.A	0	0.00189417	beta_lact_1m40.pdb	Conservation
Beta-lactamase	M69C	-0.247812	0.391763	37	0	-1	0	M69C.A	0	0.00189417	beta_lact_1m40.pdb	Conservation
Beta-lactamase	M69D	-2.28565	0.391763	37	0	-3	0	M69D.A	0	0.00189417	beta_lact_1m40.pdb	Conservation
Beta-lactamase	M69E	-2.18454	0.391763	37	0	-2	0	M69E.A	0	0.00189417	beta_lact_1m40.pdb	Conservation
Beta-lactamase	M69F	-2.04063	0.391763	37	0	0	1	M69F.A	0	0.00189417	beta_lact_1m40.pdb	Conservation
Beta-lactamase	M69G	-0.0395565	0.391763	37	0	-3	0	M69G.A	0	0.00189417	beta_lact_1m40.pdb	Conservation
Beta-lactamase	M69H	-1.55644	0.391763	37	0	-2	0	M69H.A	0	0.00189417	beta_lact_1m40.pdb	Conservation
Beta-lactamase	M69I	-1.28358	0.391763	37	0	1	1	M69I.A	0	0.00189417	beta_lact_1m40.pdb	Conservation
Beta-lactamase	M69K	-2.96937	0.391763	37	0	-1	0	M69K.A	0	0.00189417	beta_lact_1m40.pdb	Conservation
Beta-lactamase	M69L	-0.44923	0.391763	37	0	2	1	M69L.A	0	0.00189417	beta_lact_1m40.pdb	Conservation
Beta-lactamase	M69N	-0.00762856	0.391763	37	0	-2	0	M69N.A	0	0.00189417	beta_lact_1m40.pdb	Conservation
Beta-lactamase	M69P	-2.75576	0.391763	37	0	-2	0	M69P.A	0	0.00189417	beta_lact_1m40.pdb	Conservation
Beta-lactamase	M69Q	-1.09895	0.391763	37	0	0	0	M69Q.A	0	0.00189417	beta_lact_1m40.pdb	Conservation
Beta-lactamase	M69R	-2.9421	0.391763	37	0	-1	0	M69R.A	0	0.00189417	beta_lact_1m40.pdb	Conservation
Beta-lactamase	M69S	-0.100322	0.391763	37	0	-1	0	M69S.A	0	0.00189417	beta_lact_1m40.pdb	Conservation
Beta-lactamase	M69T	-0.0626935	0.391763	37	0	-1	0	M69T.A	0	0.00189417	beta_lact_1m40.pdb	Conservation
Beta-lactamase	M69V	-0.205804	0.391763	37	0	1	1	M69V.A	0	0.00189417	beta_lact_1m40.pdb	Conservation
Beta-lactamase	M69W	-2.77632	0.391763	37	0	-1	1	M69W.A	0	0.00189417	beta_lact_1m40.pdb	Conservation
Beta-lactamase	M69Y	-2.86918	0.391763	37	0	-1	1	M69Y.A	0	0.00189417	beta_lact_1m40.pdb	Conservation
Beta-lactamase	S70A	-3.36903	0.961669	20	0.113	1	0	S70A.A	0	0.0722724	beta_lact_1m40.pdb
Beta-lactamase	S70C	-2.38324	0.961669	20	0.113	-1	1	S70C.A	0	0.0722724	beta_lact_1m40.pdb
Beta-lactamase	S70D	-3.19223	0.961669	20	0.113	0	0	S70D.A	0	0.0722724	beta_lact_1m40.pdb
Beta-lactamase	S70E	-3.35816	0.961669	20	0.113	0	0	S70E.A	0	0.0722724	beta_lact_1m40.pdb
Beta-lactamase	S70F	-2.85956	0.961669	20	0.113	-2	0	S70F.A	0	0.0722724	beta_lact_1m40.pdb
Beta-lactamase	S70G	-2.5774	0.961669	20	0.113	0	0	S70G.A	0	0.0722724	beta_lact_1m40.pdb
Beta-lactamase	S70H	-2.97329	0.961669	20	0.113	-1	0	S70H.A	0	0.0722724	beta_lact_1m40.pdb
Beta-lactamase	S70I	-1.65253	0.961669	20	0.113	-2	0	S70I.A	0	0.0722724	beta_lact_1m40.pdb
Beta-lactamase	S70K	-2.94559	0.961669	20	0.113	0	0	S70K.A	0	0.0722724	beta_lact_1m40.pdb
Beta-lactamase	S70L	-3.08159	0.961669	20	0.113	-2	0	S70L.A	0	0.0722724	beta_lact_1m40.pdb
Beta-lactamase	S70M	-2.9276	0.961669	20	0.113	-1	0	S70M.A	0	0.0722724	beta_lact_1m40.pdb
Beta-lactamase	S70N	-2.09632	0.961669	20	0.113	1	1	S70N.A	0	0.0722724	beta_lact_1m40.pdb
Beta-lactamase	S70P	-3.31605	0.961669	20	0.113	-1	0	S70P.A	0	0.0722724	beta_lact_1m40.pdb
Beta-lactamase	S70Q	-2.89211	0.961669	20	0.113	0	1	S70Q.A	0	0.0722724	beta_lact_1m40.pdb
Beta-lactamase	S70R	-2.99104	0.961669	20	0.113	-1	0	S70R.A	0	0.0722724	beta_lact_1m40.pdb
Beta-lactamase	S70T	-2.71314	0.961669	20	0.113	1	1	S70T.A	0	0.0722724	beta_lact_1m40.pdb
Beta-lactamase	S70V	-2.57067	0.961669	20	0.113	-2	0	S70V.A	0	0.0722724	beta_lact_1m40.pdb
Beta-lactamase	S70W	-3.34676	0.961669	20	0.113	-3	0	S70W.A	0	0.0722724	beta_lact_1m40.pdb
Beta-lactamase	S70Y	-2.9768	0.961669	20	0.113	-2	0	S70Y.A	0	0.0722724	beta_lact_1m40.pdb
Beta-lactamase	T71A	-2.75974	0.640857	22	0	0	0	T71A.A	0	0	beta_lact_1m40.pdb
Beta-lactamase	T71C	-1.7647	0.640857	22	0	-1	1	T71C.A	0	0	beta_lact_1m40.pdb
Beta-lactamase	T71D	-3.26538	0.640857	22	0	-1	0	T71D.A	0	0	beta_lact_1m40.pdb
Beta-lactamase	T71E	-3.19577	0.640857	22	0	-1	0	T71E.A	0	0	beta_lact_1m40.pdb
Beta-lactamase	T71F	-3.33535	0.640857	22	0	-2	0	T71F.A	0	0	beta_lact_1m40.pdb
Beta-lactamase	T71G	-2.6288	0.640857	22	0	-2	0	T71G.A	0	0	beta_lact_1m40.pdb
Beta-lactamase	T71H	-1.66432	0.640857	22	0	-2	0	T71H.A	0	0	beta_lact_1m40.pdb
Beta-lactamase	T71I	-1.68574	0.640857	22	0	-1	0	T71I.A	0	0	beta_lact_1m40.pdb
Beta-lactamase	T71K	-3.03384	0.640857	22	0	-1	0	T71K.A	0	0	beta_lact_1m40.pdb
Beta-lactamase	T71L	-2.39275	0.640857	22	0	-1	0	T71L.A	0	0	beta_lact_1m40.pdb
Beta-lactamase	T71M	-2.47865	0.640857	22	0	-1	0	T71M.A	0	0	beta_lact_1m40.pdb
Beta-lactamase	T71N	-2.71263	0.640857	22	0	0	1	T71N.A	0	0	beta_lact_1m40.pdb
Beta-lactamase	T71P	-2.29594	0.640857	22	0	-1	0	T71P.A	0	0	beta_lact_1m40.pdb
Beta-lactamase	T71Q	-2.36185	0.640857	22	0	-1	1	T71Q.A	0	0	beta_lact_1m40.pdb
Beta-lactamase	T71R	-3.2939	0.640857	22	0	-1	0	T71R.A	0	0	beta_lact_1m40.pdb
Beta-lactamase	T71S	-1.84064	0.640857	22	0	1	1	T71S.A	0	0	beta_lact_1m40.pdb
Beta-lactamase	T71V	-2.70135	0.640857	22	0	0	0	T71V.A	0	0	beta_lact_1m40.pdb
Beta-lactamase	T71W	-3.04711	0.640857	22	0	-2	0	T71W.A	0	0	beta_lact_1m40.pdb
Beta-lactamase	T71Y	-2.89908	0.640857	22	0	-2	0	T71Y.A	0	0	beta_lact_1m40.pdb
Beta-lactamase	F72A	-0.0612508	0.410214	23	0	-2	1	F72A.A	0	9.84542e-05	beta_lact_1m40.pdb
Beta-lactamase	F72C	-0.992655	0.410214	23	0	-2	0	F72C.A	0	9.84542e-05	beta_lact_1m40.pdb
Beta-lactamase	F72D	-3.15545	0.410214	23	0	-3	0	F72D.A	0	9.84542e-05	beta_lact_1m40.pdb
Beta-lactamase	F72E	-2.51237	0.410214	23	0	-3	0	F72E.A	0	9.84542e-05	beta_lact_1m40.pdb
Beta-lactamase	F72G	-1.44172	0.410214	23	0	-3	0	F72G.A	0	9.84542e-05	beta_lact_1m40.pdb
Beta-lactamase	F72H	-0.361346	0.410214	23	0	-1	0	F72H.A	0	9.84542e-05	beta_lact_1m40.pdb
Beta-lactamase	F72I	-1.37439	0.410214	23	0	0	1	F72I.A	0	9.84542e-05	beta_lact_1m40.pdb
Beta-lactamase	F72K	-2.79158	0.410214	23	0	-3	0	F72K.A	0	9.84542e-05	beta_lact_1m40.pdb
Beta-lactamase	F72L	-1.86561	0.410214	23	0	0	1	F72L.A	0	9.84542e-05	beta_lact_1m40.pdb
Beta-lactamase	F72M	0.0114839	0.410214	23	0	0	1	F72M.A	0	9.84542e-05	beta_lact_1m40.pdb
Beta-lactamase	F72N	-1.79994	0.410214	23	0	-3	0	F72N.A	0	9.84542e-05	beta_lact_1m40.pdb
Beta-lactamase	F72P	-2.96508	0.410214	23	0	-4	0	F72P.A	0	9.84542e-05	beta_lact_1m40.pdb
Beta-lactamase	F72Q	-2.23035	0.410214	23	0	-3	0	F72Q.A	0	9.84542e-05	beta_lact_1m40.pdb
Beta-lactamase	F72R	-2.69172	0.410214	23	0	-3	0	F72R.A	0	9.84542e-05	beta_lact_1m40.pdb
Beta-lactamase	F72S	-0.364726	0.410214	23	0	-2	0	F72S.A	0	9.84542e-05	beta_lact_1m40.pdb
Beta-lactamase	F72T	-1.71856	0.410214	23	0	-2	0	F72T.A	0	9.84542e-05	beta_lact_1m40.pdb
Beta-lactamase	F72V	-0.037759	0.410214	23	0	-1	1	F72V.A	0	9.84542e-05	beta_lact_1m40.pdb
Beta-lactamase	F72W	-1.01264	0.410214	23	0	1	1	F72W.A	0	9.84542e-05	beta_lact_1m40.pdb
Beta-lactamase	F72Y	-2.66386	0.410214	23	0	3	1	F72Y.A	0	9.84542e-05	beta_lact_1m40.pdb
Beta-lactamase	K73A	-3.57591	0.96749	33	0	-1	0	K73A.A	0	0.00122605	beta_lact_1m40.pdb
Beta-lactamase	K73C	-3.20303	0.96749	33	0	-3	0	K73C.A	0	0.00122605	beta_lact_1m40.pdb
Beta-lactamase	K73D	-3.2699	0.96749	33	0	-1	0	K73D.A	0	0.00122605	beta_lact_1m40.pdb
Beta-lactamase	K73E	-2.79054	0.96749	33	0	1	0	K73E.A	0	0.00122605	beta_lact_1m40.pdb
Beta-lactamase	K73F	-2.91645	0.96749	33	0	-3	0	K73F.A	0	0.00122605	beta_lact_1m40.pdb
Beta-lactamase	K73G	-3.38517	0.96749	33	0	-2	0	K73G.A	0	0.00122605	beta_lact_1m40.pdb
Beta-lactamase	K73H	-3.22785	0.96749	33	0	-1	1	K73H.A	0	0.00122605	beta_lact_1m40.pdb
Beta-lactamase	K73I	-2.77301	0.96749	33	0	-3	0	K73I.A	0	0.00122605	beta_lact_1m40.pdb
Beta-lactamase	K73L	-3.12362	0.96749	33	0	-2	0	K73L.A	0	0.00122605	beta_lact_1m40.pdb
Beta-lactamase	K73M	-3.01641	0.96749	33	0	-1	0	K73M.A	0	0.00122605	beta_lact_1m40.pdb
Beta-lactamase	K73N	-2.87561	0.96749	33	0	0	0	K73N.A	0	0.00122605	beta_lact_1m40.pdb
Beta-lactamase	K73P	-3.12279	0.96749	33	0	-1	0	K73P.A	0	0.00122605	beta_lact_1m40.pdb
Beta-lactamase	K73Q	-3.05327	0.96749	33	0	1	0	K73Q.A	0	0.00122605	beta_lact_1m40.pdb
Beta-lactamase	K73R	-3.18166	0.96749	33	0	2	1	K73R.A	0	0.00122605	beta_lact_1m40.pdb
Beta-lactamase	K73S	-3.74328	0.96749	33	0	0	0	K73S.A	0	0.00122605	beta_lact_1m40.pdb
Beta-lactamase	K73T	-3.01743	0.96749	33	0	-1	0	K73T.A	0	0.00122605	beta_lact_1m40.pdb
Beta-lactamase	K73V	-3.26031	0.96749	33	0	-2	0	K73V.A	0	0.00122605	beta_lact_1m40.pdb
Beta-lactamase	K73W	-2.90624	0.96749	33	0	-3	0	K73W.A	0	0.00122605	beta_lact_1m40.pdb
Beta-lactamase	K73Y	-3.06232	0.96749	33	0	-2	0	K73Y.A	0	0.00122605	beta_lact_1m40.pdb
Beta-lactamase	V74A	-0.856416	0.408237	15	0	0	1	V74A.A	0	0	beta_lact_1m40.pdb
Beta-lactamase	V74C	-1.49612	0.408237	15	0	-1	0	V74C.A	0	0	beta_lact_1m40.pdb
Beta-lactamase	V74D	-2.71174	0.408237	15	0	-3	0	V74D.A	0	0	beta_lact_1m40.pdb
Beta-lactamase	V74E	-1.72552	0.408237	15	0	-2	0	V74E.A	0	0	beta_lact_1m40.pdb
Beta-lactamase	V74F	-2.58354	0.408237	15	0	-1	1	V74F.A	0	0	beta_lact_1m40.pdb
Beta-lactamase	V74G	-2.57572	0.408237	15	0	-3	0	V74G.A	0	0	beta_lact_1m40.pdb
Beta-lactamase	V74H	-2.69228	0.408237	15	0	-3	0	V74H.A	0	0	beta_lact_1m40.pdb
Beta-lactamase	V74I	-0.507859	0.408237	15	0	3	1	V74I.A	0	0	beta_lact_1m40.pdb
Beta-lactamase	V74K	-1.64549	0.408237	15	0	-2	0	V74K.A	0	0	beta_lact_1m40.pdb
Beta-lactamase	V74L	-1.96474	0.408237	15	0	1	1	V74L.A	0	0	beta_lact_1m40.pdb
Beta-lactamase	V74M	-1.89254	0.408237	15	0	1	1	V74M.A	0	0	beta_lact_1m40.pdb
Beta-lactamase	V74N	-2.68618	0.408237	15	0	-3	0	V74N.A	0	0	beta_lact_1m40.pdb
Beta-lactamase	V74P	-0.0271083	0.408237	15	0	-2	0	V74P.A	0	0	beta_lact_1m40.pdb
Beta-lactamase	V74Q	-2.51352	0.408237	15	0	-2	0	V74Q.A	0	0	beta_lact_1m40.pdb
Beta-lactamase	V74R	-2.92371	0.408237	15	0	-3	0	V74R.A	0	0	beta_lact_1m40.pdb
Beta-lactamase	V74S	-1.45617	0.408237	15	0	-2	0	V74S.A	0	0	beta_lact_1m40.pdb
Beta-lactamase	V74T	-0.315692	0.408237	15	0	0	0	V74T.A	0	0	beta_lact_1m40.pdb
Beta-lactamase	V74W	-2.00467	0.408237	15	0	-3	1	V74W.A	0	0	beta_lact_1m40.pdb
Beta-lactamase	V74Y	-2.71302	0.408237	15	0	-1	1	V74Y.A	0	0	beta_lact_1m40.pdb
Beta-lactamase	L75A	-0.0641156	0.304009	18	0	-1	1	L75A.A	0	0.000169012	beta_lact_1m40.pdb
Beta-lactamase	L75C	-0.724251	0.304009	18	0	-1	0	L75C.A	0	0.000169012	beta_lact_1m40.pdb
Beta-lactamase	L75D	-2.9948	0.304009	18	0	-4	0	L75D.A	0	0.000169012	beta_lact_1m40.pdb
Beta-lactamase	L75E	-2.94754	0.304009	18	0	-3	0	L75E.A	0	0.000169012	beta_lact_1m40.pdb
Beta-lactamase	L75F	-0.448224	0.304009	18	0	0	1	L75F.A	0	0.000169012	beta_lact_1m40.pdb
Beta-lactamase	L75G	-1.46395	0.304009	18	0	-4	0	L75G.A	0	0.000169012	beta_lact_1m40.pdb
Beta-lactamase	L75H	-1.57368	0.304009	18	0	-3	0	L75H.A	0	0.000169012	beta_lact_1m40.pdb
Beta-lactamase	L75I	0.0286851	0.304009	18	0	2	1	L75I.A	0	0.000169012	beta_lact_1m40.pdb
Beta-lactamase	L75K	-2.94377	0.304009	18	0	-2	0	L75K.A	0	0.000169012	beta_lact_1m40.pdb
Beta-lactamase	L75M	-0.104064	0.304009	18	0	2	1	L75M.A	0	0.000169012	beta_lact_1m40.pdb
Beta-lactamase	L75N	-2.27429	0.304009	18	0	-3	0	L75N.A	0	0.000169012	beta_lact_1m40.pdb
Beta-lactamase	L75P	-0.134781	0.304009	18	0	-3	0	L75P.A	0	0.000169012	beta_lact_1m40.pdb
Beta-lactamase	L75Q	-1.50953	0.304009	18	0	-2	0	L75Q.A	0	0.000169012	beta_lact_1m40.pdb
Beta-lactamase	L75R	-2.58045	0.304009	18	0	-2	0	L75R.A	0	0.000169012	beta_lact_1m40.pdb
Beta-lactamase	L75S	-0.986446	0.304009	18	0	-2	0	L75S.A	0	0.000169012	beta_lact_1m40.pdb
Beta-lactamase	L75T	-0.755295	0.304009	18	0	-1	0	L75T.A	0	0.000169012	beta_lact_1m40.pdb
Beta-lactamase	L75V	-0.0363333	0.304009	18	0	1	1	L75V.A	0	0.000169012	beta_lact_1m40.pdb
Beta-lactamase	L75W	-2.32208	0.304009	18	0	-2	1	L75W.A	0	0.000169012	beta_lact_1m40.pdb
Beta-lactamase	L75Y	-1.7879	0.304009	18	0	-1	1	L75Y.A	0	0.000169012	beta_lact_1m40.pdb
Beta-lactamase	L76A	-1.31498	0.372213	27	0	-1	1	L76A.A	0	0	beta_lact_1m40.pdb
Beta-lactamase	L76C	-2.2209	0.372213	27	0	-1	0	L76C.A	0	0	beta_lact_1m40.pdb
Beta-lactamase	L76D	-2.73566	0.372213	27	0	-4	0	L76D.A	0	0	beta_lact_1m40.pdb
Beta-lactamase	L76E	-2.63613	0.372213	27	0	-3	0	L76E.A	0	0	beta_lact_1m40.pdb
Beta-lactamase	L76F	-3.11242	0.372213	27	0	0	1	L76F.A	0	0	beta_lact_1m40.pdb
Beta-lactamase	L76G	-2.38628	0.372213	27	0	-4	0	L76G.A	0	0	beta_lact_1m40.pdb
Beta-lactamase	L76H	-3.48731	0.372213	27	0	-3	0	L76H.A	0	0	beta_lact_1m40.pdb
Beta-lactamase	L76I	-1.47356	0.372213	27	0	2	1	L76I.A	0	0	beta_lact_1m40.pdb
Beta-lactamase	L76K	-3.10614	0.372213	27	0	-2	0	L76K.A	0	0	beta_lact_1m40.pdb
Beta-lactamase	L76M	-0.428434	0.372213	27	0	2	1	L76M.A	0	0	beta_lact_1m40.pdb
Beta-lactamase	L76N	-2.87241	0.372213	27	0	-3	0	L76N.A	0	0	beta_lact_1m40.pdb
Beta-lactamase	L76P	-2.87234	0.372213	27	0	-3	0	L76P.A	0	0	beta_lact_1m40.pdb
Beta-lactamase	L76Q	-3.24294	0.372213	27	0	-2	0	L76Q.A	0	0	beta_lact_1m40.pdb
Beta-lactamase	L76R	-3.12626	0.372213	27	0	-2	0	L76R.A	0	0	beta_lact_1m40.pdb
Beta-lactamase	L76S	-2.59963	0.372213	27	0	-2	0	L76S.A	0	0	beta_lact_1m40.pdb
Beta-lactamase	L76T	-1.51303	0.372213	27	0	-1	0	L76T.A	0	0	beta_lact_1m40.pdb
Beta-lactamase	L76V	-0.232735	0.372213	27	0	1	1	L76V.A	0	0	beta_lact_1m40.pdb
Beta-lactamase	L76W	-2.90345	0.372213	27	0	-2	1	L76W.A	0	0	beta_lact_1m40.pdb
Beta-lactamase	L76Y	-2.93539	0.372213	27	0	-1	1	L76Y.A	0	0	beta_lact_1m40.pdb
Beta-lactamase	C77A	-0.124974	0.398572	24	0	0	0	C77A.A	0	0	beta_lact_1m40.pdb	Conservation
Beta-lactamase	C77D	-2.62108	0.398572	24	0	-3	0	C77D.A	0	0	beta_lact_1m40.pdb	Conservation
Beta-lactamase	C77E	-2.65789	0.398572	24	0	-4	0	C77E.A	0	0	beta_lact_1m40.pdb	Conservation
Beta-lactamase	C77F	-2.83955	0.398572	24	0	-2	0	C77F.A	0	0	beta_lact_1m40.pdb	Conservation
Beta-lactamase	C77G	-1.05326	0.398572	24	0	-3	0	C77G.A	0	0	beta_lact_1m40.pdb	Conservation
Beta-lactamase	C77H	-3.29505	0.398572	24	0	-3	0	C77H.A	0	0	beta_lact_1m40.pdb	Conservation
Beta-lactamase	C77I	-0.955439	0.398572	24	0	-1	0	C77I.A	0	0	beta_lact_1m40.pdb	Conservation
Beta-lactamase	C77K	-3.14746	0.398572	24	0	-3	0	C77K.A	0	0	beta_lact_1m40.pdb	Conservation
Beta-lactamase	C77L	-1.86914	0.398572	24	0	-1	0	C77L.A	0	0	beta_lact_1m40.pdb	Conservation
Beta-lactamase	C77M	-1.65554	0.398572	24	0	-1	0	C77M.A	0	0	beta_lact_1m40.pdb	Conservation
Beta-lactamase	C77N	-3.23357	0.398572	24	0	-3	1	C77N.A	0	0	beta_lact_1m40.pdb	Conservation
Beta-lactamase	C77P	-2.9637	0.398572	24	0	-3	0	C77P.A	0	0	beta_lact_1m40.pdb	Conservation
Beta-lactamase	C77Q	-3.06796	0.398572	24	0	-3	1	C77Q.A	0	0	beta_lact_1m40.pdb	Conservation
Beta-lactamase	C77R	-2.91012	0.398572	24	0	-3	0	C77R.A	0	0	beta_lact_1m40.pdb	Conservation
Beta-lactamase	C77S	-1.61807	0.398572	24	0	-1	1	C77S.A	0	0	beta_lact_1m40.pdb	Conservation
Beta-lactamase	C77T	-1.17142	0.398572	24	0	-1	1	C77T.A	0	0	beta_lact_1m40.pdb	Conservation
Beta-lactamase	C77V	-0.262257	0.398572	24	0	-1	0	C77V.A	0	0	beta_lact_1m40.pdb	Conservation
Beta-lactamase	C77W	-2.41273	0.398572	24	0	-2	0	C77W.A	0	0	beta_lact_1m40.pdb	Conservation
Beta-lactamase	C77Y	-2.98206	0.398572	24	0	-2	0	C77Y.A	0	0	beta_lact_1m40.pdb	Conservation
Beta-lactamase	G78A	-0.00642442	0.318836	15	0	0	0	G78A.A	0	0	beta_lact_1m40.pdb
Beta-lactamase	G78C	-1.11558	0.318836	15	0	-3	0	G78C.A	0	0	beta_lact_1m40.pdb
Beta-lactamase	G78D	-2.34233	0.318836	15	0	-1	0	G78D.A	0	0	beta_lact_1m40.pdb
Beta-lactamase	G78E	-3.05376	0.318836	15	0	-2	0	G78E.A	0	0	beta_lact_1m40.pdb
Beta-lactamase	G78F	-1.78981	0.318836	15	0	-3	0	G78F.A	0	0	beta_lact_1m40.pdb
Beta-lactamase	G78H	-3.48368	0.318836	15	0	-2	0	G78H.A	0	0	beta_lact_1m40.pdb
Beta-lactamase	G78I	-1.81407	0.318836	15	0	-4	0	G78I.A	0	0	beta_lact_1m40.pdb
Beta-lactamase	G78K	-3.35352	0.318836	15	0	-2	0	G78K.A	0	0	beta_lact_1m40.pdb
Beta-lactamase	G78L	-1.68561	0.318836	15	0	-4	0	G78L.A	0	0	beta_lact_1m40.pdb
Beta-lactamase	G78M	-1.79944	0.318836	15	0	-3	0	G78M.A	0	0	beta_lact_1m40.pdb
Beta-lactamase	G78N	-3.36373	0.318836	15	0	0	0	G78N.A	0	0	beta_lact_1m40.pdb
Beta-lactamase	G78P	-3.2368	0.318836	15	0	-2	0	G78P.A	0	0	beta_lact_1m40.pdb
Beta-lactamase	G78Q	-3.35474	0.318836	15	0	-2	0	G78Q.A	0	0	beta_lact_1m40.pdb
Beta-lactamase	G78R	-3.25045	0.318836	15	0	-2	0	G78R.A	0	0	beta_lact_1m40.pdb
Beta-lactamase	G78S	-0.0321361	0.318836	15	0	0	0	G78S.A	0	0	beta_lact_1m40.pdb
Beta-lactamase	G78T	-1.522	0.318836	15	0	-2	0	G78T.A	0	0	beta_lact_1m40.pdb
Beta-lactamase	G78V	-1.88724	0.318836	15	0	-3	0	G78V.A	0	0	beta_lact_1m40.pdb
Beta-lactamase	G78W	-1.71603	0.318836	15	0	-2	0	G78W.A	0	0	beta_lact_1m40.pdb
Beta-lactamase	G78Y	-1.75251	0.318836	15	0	-3	0	G78Y.A	0	0	beta_lact_1m40.pdb
Beta-lactamase	A79C	0.0316663	0.543218	25	0	0	0	A79C.A	0	0.0260965	beta_lact_1m40.pdb
Beta-lactamase	A79D	-1.23475	0.543218	25	0	-2	0	A79D.A	0	0.0260965	beta_lact_1m40.pdb
Beta-lactamase	A79E	-1.10576	0.543218	25	0	-1	0	A79E.A	0	0.0260965	beta_lact_1m40.pdb
Beta-lactamase	A79F	-0.0477624	0.543218	25	0	-2	1	A79F.A	0	0.0260965	beta_lact_1m40.pdb
Beta-lactamase	A79G	-1.15229	0.543218	25	0	0	0	A79G.A	0	0.0260965	beta_lact_1m40.pdb
Beta-lactamase	A79H	-0.0450845	0.543218	25	0	-2	0	A79H.A	0	0.0260965	beta_lact_1m40.pdb
Beta-lactamase	A79I	-0.447714	0.543218	25	0	-1	1	A79I.A	0	0.0260965	beta_lact_1m40.pdb
Beta-lactamase	A79K	-0.101617	0.543218	25	0	-1	0	A79K.A	0	0.0260965	beta_lact_1m40.pdb
Beta-lactamase	A79L	-0.0520551	0.543218	25	0	-1	1	A79L.A	0	0.0260965	beta_lact_1m40.pdb
Beta-lactamase	A79M	0.00367316	0.543218	25	0	-1	1	A79M.A	0	0.0260965	beta_lact_1m40.pdb
Beta-lactamase	A79N	-0.102365	0.543218	25	0	-2	0	A79N.A	0	0.0260965	beta_lact_1m40.pdb
Beta-lactamase	A79P	-2.52646	0.543218	25	0	-1	0	A79P.A	0	0.0260965	beta_lact_1m40.pdb
Beta-lactamase	A79Q	-0.0536358	0.543218	25	0	-1	0	A79Q.A	0	0.0260965	beta_lact_1m40.pdb
Beta-lactamase	A79R	-0.388607	0.543218	25	0	-1	0	A79R.A	0	0.0260965	beta_lact_1m40.pdb
Beta-lactamase	A79S	-0.106346	0.543218	25	0	1	0	A79S.A	0	0.0260965	beta_lact_1m40.pdb
Beta-lactamase	A79T	-0.23398	0.543218	25	0	0	0	A79T.A	0	0.0260965	beta_lact_1m40.pdb
Beta-lactamase	A79V	-0.0460647	0.543218	25	0	0	1	A79V.A	0	0.0260965	beta_lact_1m40.pdb
Beta-lactamase	A79W	-1.64793	0.543218	25	0	-3	1	A79W.A	0	0.0260965	beta_lact_1m40.pdb
Beta-lactamase	A79Y	-0.0152512	0.543218	25	0	-2	1	A79Y.A	0	0.0260965	beta_lact_1m40.pdb
Beta-lactamase	V80A	-1.6562	0.538825	21	0	0	1	V80A.A	0	0.000130903	beta_lact_1m40.pdb
Beta-lactamase	V80C	-1.68325	0.538825	21	0	-1	0	V80C.A	0	0.000130903	beta_lact_1m40.pdb
Beta-lactamase	V80D	-2.78773	0.538825	21	0	-3	0	V80D.A	0	0.000130903	beta_lact_1m40.pdb
Beta-lactamase	V80E	-2.69834	0.538825	21	0	-2	0	V80E.A	0	0.000130903	beta_lact_1m40.pdb
Beta-lactamase	V80F	-2.18057	0.538825	21	0	-1	1	V80F.A	0	0.000130903	beta_lact_1m40.pdb
Beta-lactamase	V80G	-3.18578	0.538825	21	0	-3	0	V80G.A	0	0.000130903	beta_lact_1m40.pdb
Beta-lactamase	V80H	-2.54301	0.538825	21	0	-3	0	V80H.A	0	0.000130903	beta_lact_1m40.pdb
Beta-lactamase	V80I	0.000169684	0.538825	21	0	3	1	V80I.A	0	0.000130903	beta_lact_1m40.pdb
Beta-lactamase	V80K	-2.5912	0.538825	21	0	-2	0	V80K.A	0	0.000130903	beta_lact_1m40.pdb
Beta-lactamase	V80L	-0.344499	0.538825	21	0	1	1	V80L.A	0	0.000130903	beta_lact_1m40.pdb
Beta-lactamase	V80M	-0.582852	0.538825	21	0	1	1	V80M.A	0	0.000130903	beta_lact_1m40.pdb
Beta-lactamase	V80N	-2.75354	0.538825	21	0	-3	0	V80N.A	0	0.000130903	beta_lact_1m40.pdb
Beta-lactamase	V80P	-3.16211	0.538825	21	0	-2	0	V80P.A	0	0.000130903	beta_lact_1m40.pdb
Beta-lactamase	V80Q	-2.52346	0.538825	21	0	-2	0	V80Q.A	0	0.000130903	beta_lact_1m40.pdb
Beta-lactamase	V80R	-3.10249	0.538825	21	0	-3	0	V80R.A	0	0.000130903	beta_lact_1m40.pdb
Beta-lactamase	V80S	-2.74182	0.538825	21	0	-2	0	V80S.A	0	0.000130903	beta_lact_1m40.pdb
Beta-lactamase	V80T	-1.13345	0.538825	21	0	0	0	V80T.A	0	0.000130903	beta_lact_1m40.pdb
Beta-lactamase	V80W	-3.01813	0.538825	21	0	-3	1	V80W.A	0	0.000130903	beta_lact_1m40.pdb
Beta-lactamase	V80Y	-3.0241	0.538825	21	0	-1	1	V80Y.A	0	0.000130903	beta_lact_1m40.pdb
Beta-lactamase	L81A	-2.17958	0.597694	27	0	-1	1	L81A.A	0	0.000368979	beta_lact_1m40.pdb
Beta-lactamase	L81C	-2.26772	0.597694	27	0	-1	0	L81C.A	0	0.000368979	beta_lact_1m40.pdb
Beta-lactamase	L81D	-3.06088	0.597694	27	0	-4	0	L81D.A	0	0.000368979	beta_lact_1m40.pdb
Beta-lactamase	L81E	-3.12903	0.597694	27	0	-3	0	L81E.A	0	0.000368979	beta_lact_1m40.pdb
Beta-lactamase	L81F	-1.86802	0.597694	27	0	0	1	L81F.A	0	0.000368979	beta_lact_1m40.pdb
Beta-lactamase	L81G	-2.95719	0.597694	27	0	-4	0	L81G.A	0	0.000368979	beta_lact_1m40.pdb
Beta-lactamase	L81H	-2.33769	0.597694	27	0	-3	0	L81H.A	0	0.000368979	beta_lact_1m40.pdb
Beta-lactamase	L81I	-1.99232	0.597694	27	0	2	1	L81I.A	0	0.000368979	beta_lact_1m40.pdb
Beta-lactamase	L81K	-2.66016	0.597694	27	0	-2	0	L81K.A	0	0.000368979	beta_lact_1m40.pdb
Beta-lactamase	L81M	-0.136682	0.597694	27	0	2	1	L81M.A	0	0.000368979	beta_lact_1m40.pdb
Beta-lactamase	L81N	-2.65211	0.597694	27	0	-3	0	L81N.A	0	0.000368979	beta_lact_1m40.pdb
Beta-lactamase	L81P	-3.13954	0.597694	27	0	-3	0	L81P.A	0	0.000368979	beta_lact_1m40.pdb
Beta-lactamase	L81Q	-2.3063	0.597694	27	0	-2	0	L81Q.A	0	0.000368979	beta_lact_1m40.pdb
Beta-lactamase	L81R	-2.81793	0.597694	27	0	-2	0	L81R.A	0	0.000368979	beta_lact_1m40.pdb
Beta-lactamase	L81S	-2.54689	0.597694	27	0	-2	0	L81S.A	0	0.000368979	beta_lact_1m40.pdb
Beta-lactamase	L81T	-2.21246	0.597694	27	0	-1	0	L81T.A	0	0.000368979	beta_lact_1m40.pdb
Beta-lactamase	L81V	-1.78652	0.597694	27	0	1	1	L81V.A	0	0.000368979	beta_lact_1m40.pdb
Beta-lactamase	L81W	-2.38554	0.597694	27	0	-2	1	L81W.A	0	0.000368979	beta_lact_1m40.pdb
Beta-lactamase	L81Y	-3.02373	0.597694	27	0	-1	1	L81Y.A	0	0.000368979	beta_lact_1m40.pdb
Beta-lactamase	S82A	0.00873048	0.175398	21	0.274	1	0	S82A.A	0	0.222334	beta_lact_1m40.pdb	Exposed Solub.
Beta-lactamase	S82C	-1.01742	0.175398	21	0.274	-1	1	S82C.A	0	0.222334	beta_lact_1m40.pdb	Exposed Solub.
Beta-lactamase	S82D	-0.217071	0.175398	21	0.274	0	0	S82D.A	0	0.222334	beta_lact_1m40.pdb	Exposed Solub.
Beta-lactamase	S82E	0.100923	0.175398	21	0.274	0	0	S82E.A	0	0.222334	beta_lact_1m40.pdb	Exposed Solub.
Beta-lactamase	S82F	-0.02235	0.175398	21	0.274	-2	0	S82F.A	0	0.222334	beta_lact_1m40.pdb	Exposed Solub.
Beta-lactamase	S82G	-0.0604353	0.175398	21	0.274	0	0	S82G.A	0	0.222334	beta_lact_1m40.pdb	Exposed Solub.
Beta-lactamase	S82H	0.0347135	0.175398	21	0.274	-1	0	S82H.A	0	0.222334	beta_lact_1m40.pdb	Exposed Solub.
Beta-lactamase	S82I	-0.252496	0.175398	21	0.274	-2	0	S82I.A	0	0.222334	beta_lact_1m40.pdb	Exposed Solub.
Beta-lactamase	S82K	-0.0653423	0.175398	21	0.274	0	0	S82K.A	0	0.222334	beta_lact_1m40.pdb	Exposed Solub.
Beta-lactamase	S82L	-0.0172163	0.175398	21	0.274	-2	0	S82L.A	0	0.222334	beta_lact_1m40.pdb	Exposed Solub.
Beta-lactamase	S82M	-0.0667861	0.175398	21	0.274	-1	0	S82M.A	0	0.222334	beta_lact_1m40.pdb	Exposed Solub.
Beta-lactamase	S82N	0.0379802	0.175398	21	0.274	1	1	S82N.A	0	0.222334	beta_lact_1m40.pdb	Exposed Solub.
Beta-lactamase	S82P	-2.29302	0.175398	21	0.274	-1	0	S82P.A	0	0.222334	beta_lact_1m40.pdb	Exposed Solub.
Beta-lactamase	S82Q	0.0422732	0.175398	21	0.274	0	1	S82Q.A	0	0.222334	beta_lact_1m40.pdb	Exposed Solub.
Beta-lactamase	S82R	0.00631688	0.175398	21	0.274	-1	0	S82R.A	0	0.222334	beta_lact_1m40.pdb	Exposed Solub.	TRUE
Beta-lactamase	S82T	-0.0226129	0.175398	21	0.274	1	1	S82T.A	0	0.222334	beta_lact_1m40.pdb	Exposed Solub.
Beta-lactamase	S82V	-0.0815876	0.175398	21	0.274	-2	0	S82V.A	0	0.222334	beta_lact_1m40.pdb	Exposed Solub.
Beta-lactamase	S82W	0.0125561	0.175398	21	0.274	-3	0	S82W.A	0	0.222334	beta_lact_1m40.pdb	Exposed Solub.
Beta-lactamase	S82Y	0.0400139	0.175398	21	0.274	-2	0	S82Y.A	0	0.222334	beta_lact_1m40.pdb	Exposed Solub.
Beta-lactamase	R83A	-0.188148	0.294454	40	0.637	-1	0	R83A.A	0	0.217508	beta_lact_1m40.pdb
Beta-lactamase	R83C	-1.62413	0.294454	40	0.637	-3	0	R83C.A	0	0.217508	beta_lact_1m40.pdb
Beta-lactamase	R83D	-1.58152	0.294454	40	0.637	-2	0	R83D.A	0	0.217508	beta_lact_1m40.pdb
Beta-lactamase	R83E	-1.46674	0.294454	40	0.637	0	0	R83E.A	0	0.217508	beta_lact_1m40.pdb
Beta-lactamase	R83F	-0.699796	0.294454	40	0.637	-3	0	R83F.A	0	0.217508	beta_lact_1m40.pdb
Beta-lactamase	R83G	-1.51357	0.294454	40	0.637	-2	0	R83G.A	0	0.217508	beta_lact_1m40.pdb
Beta-lactamase	R83H	-0.321206	0.294454	40	0.637	0	1	R83H.A	0	0.217508	beta_lact_1m40.pdb
Beta-lactamase	R83I	-1.4239	0.294454	40	0.637	-3	0	R83I.A	0	0.217508	beta_lact_1m40.pdb
Beta-lactamase	R83K	-0.0516163	0.294454	40	0.637	2	1	R83K.A	0	0.217508	beta_lact_1m40.pdb
Beta-lactamase	R83L	-0.17922	0.294454	40	0.637	-2	0	R83L.A	0	0.217508	beta_lact_1m40.pdb
Beta-lactamase	R83M	-0.18656	0.294454	40	0.637	-1	0	R83M.A	0	0.217508	beta_lact_1m40.pdb
Beta-lactamase	R83N	-0.239244	0.294454	40	0.637	0	0	R83N.A	0	0.217508	beta_lact_1m40.pdb
Beta-lactamase	R83P	-3.06269	0.294454	40	0.637	-2	0	R83P.A	0	0.217508	beta_lact_1m40.pdb
Beta-lactamase	R83Q	-0.215712	0.294454	40	0.637	1	0	R83Q.A	0	0.217508	beta_lact_1m40.pdb
Beta-lactamase	R83S	-0.725978	0.294454	40	0.637	-1	0	R83S.A	0	0.217508	beta_lact_1m40.pdb
Beta-lactamase	R83T	-1.776	0.294454	40	0.637	-1	0	R83T.A	0	0.217508	beta_lact_1m40.pdb
Beta-lactamase	R83V	-1.65997	0.294454	40	0.637	-3	0	R83V.A	0	0.217508	beta_lact_1m40.pdb
Beta-lactamase	R83W	-1.45646	0.294454	40	0.637	-3	0	R83W.A	0	0.217508	beta_lact_1m40.pdb
Beta-lactamase	R83Y	-0.680619	0.294454	40	0.637	-2	0	R83Y.A	0	0.217508	beta_lact_1m40.pdb
Beta-lactamase	V84A	-0.115992	0.409995	21	0.328	0	1	V84A.A	0	0.199816	beta_lact_1m40.pdb
Beta-lactamase	V84C	-0.161157	0.409995	21	0.328	-1	0	V84C.A	0	0.199816	beta_lact_1m40.pdb
Beta-lactamase	V84D	-1.85075	0.409995	21	0.328	-3	0	V84D.A	0	0.199816	beta_lact_1m40.pdb
Beta-lactamase	V84E	-1.89469	0.409995	21	0.328	-2	0	V84E.A	0	0.199816	beta_lact_1m40.pdb
Beta-lactamase	V84F	-1.63349	0.409995	21	0.328	-1	1	V84F.A	0	0.199816	beta_lact_1m40.pdb
Beta-lactamase	V84G	-1.778	0.409995	21	0.328	-3	0	V84G.A	0	0.199816	beta_lact_1m40.pdb
Beta-lactamase	V84H	-0.512639	0.409995	21	0.328	-3	0	V84H.A	0	0.199816	beta_lact_1m40.pdb
Beta-lactamase	V84I	-0.0674754	0.409995	21	0.328	3	1	V84I.A	0	0.199816	beta_lact_1m40.pdb
Beta-lactamase	V84K	-1.54374	0.409995	21	0.328	-2	0	V84K.A	0	0.199816	beta_lact_1m40.pdb
Beta-lactamase	V84L	-1.84714	0.409995	21	0.328	1	1	V84L.A	0	0.199816	beta_lact_1m40.pdb
Beta-lactamase	V84M	-1.39269	0.409995	21	0.328	1	1	V84M.A	0	0.199816	beta_lact_1m40.pdb
Beta-lactamase	V84N	-2.00024	0.409995	21	0.328	-3	0	V84N.A	0	0.199816	beta_lact_1m40.pdb
Beta-lactamase	V84P	-2.96081	0.409995	21	0.328	-2	0	V84P.A	0	0.199816	beta_lact_1m40.pdb
Beta-lactamase	V84Q	-1.47283	0.409995	21	0.328	-2	0	V84Q.A	0	0.199816	beta_lact_1m40.pdb
Beta-lactamase	V84R	-1.53835	0.409995	21	0.328	-3	0	V84R.A	0	0.199816	beta_lact_1m40.pdb
Beta-lactamase	V84S	-0.654395	0.409995	21	0.328	-2	0	V84S.A	0	0.199816	beta_lact_1m40.pdb
Beta-lactamase	V84T	-0.458572	0.409995	21	0.328	0	0	V84T.A	0	0.199816	beta_lact_1m40.pdb
Beta-lactamase	V84W	-1.5045	0.409995	21	0.328	-3	1	V84W.A	0	0.199816	beta_lact_1m40.pdb
Beta-lactamase	V84Y	-1.33114	0.409995	21	0.328	-1	1	V84Y.A	0	0.199816	beta_lact_1m40.pdb
Beta-lactamase	D85A	-1.6918	0.373751	29	0.558	-2	0	D85A.A	0	0.334657	beta_lact_1m40.pdb	Exposed Solub.
Beta-lactamase	D85C	-2.68876	0.373751	29	0.558	-3	0	D85C.A	0	0.334657	beta_lact_1m40.pdb	Exposed Solub.
Beta-lactamase	D85E	-0.0960518	0.373751	29	0.558	2	1	D85E.A	0	0.334657	beta_lact_1m40.pdb	Exposed Solub.
Beta-lactamase	D85F	-2.70423	0.373751	29	0.558	-3	0	D85F.A	0	0.334657	beta_lact_1m40.pdb	Exposed Solub.
Beta-lactamase	D85G	-1.86508	0.373751	29	0.558	-1	0	D85G.A	0	0.334657	beta_lact_1m40.pdb	Exposed Solub.
Beta-lactamase	D85H	-2.26924	0.373751	29	0.558	-1	0	D85H.A	0	0.334657	beta_lact_1m40.pdb	Exposed Solub.
Beta-lactamase	D85I	-2.01694	0.373751	29	0.558	-3	0	D85I.A	0	0.334657	beta_lact_1m40.pdb	Exposed Solub.
Beta-lactamase	D85K	-2.19476	0.373751	29	0.558	-1	0	D85K.A	0	0.334657	beta_lact_1m40.pdb	Exposed Solub.
Beta-lactamase	D85L	-2.73483	0.373751	29	0.558	-4	0	D85L.A	0	0.334657	beta_lact_1m40.pdb	Exposed Solub.
Beta-lactamase	D85M	-1.68839	0.373751	29	0.558	-3	0	D85M.A	0	0.334657	beta_lact_1m40.pdb	Exposed Solub.
Beta-lactamase	D85N	-2.01913	0.373751	29	0.558	1	0	D85N.A	0	0.334657	beta_lact_1m40.pdb	Exposed Solub.
Beta-lactamase	D85P	-2.94429	0.373751	29	0.558	-1	0	D85P.A	0	0.334657	beta_lact_1m40.pdb	Exposed Solub.
Beta-lactamase	D85Q	-0.307681	0.373751	29	0.558	0	0	D85Q.A	0	0.334657	beta_lact_1m40.pdb	Exposed Solub.
Beta-lactamase	D85R	-2.10999	0.373751	29	0.558	-2	0	D85R.A	0	0.334657	beta_lact_1m40.pdb	Exposed Solub.
Beta-lactamase	D85S	-1.6535	0.373751	29	0.558	0	0	D85S.A	0	0.334657	beta_lact_1m40.pdb	Exposed Solub.
Beta-lactamase	D85T	-1.74275	0.373751	29	0.558	-1	0	D85T.A	0	0.334657	beta_lact_1m40.pdb	Exposed Solub.
Beta-lactamase	D85V	-1.97034	0.373751	29	0.558	-3	0	D85V.A	0	0.334657	beta_lact_1m40.pdb	Exposed Solub.
Beta-lactamase	D85W	-2.99689	0.373751	29	0.558	-4	0	D85W.A	0	0.334657	beta_lact_1m40.pdb	Exposed Solub.
Beta-lactamase	D85Y	-2.88948	0.373751	29	0.558	-3	0	D85Y.A	0	0.334657	beta_lact_1m40.pdb	Exposed Solub.
Beta-lactamase	A86C	-0.438932	0.266886	8	0.735	0	0	A86C.A	0	0.520457	beta_lact_1m40.pdb	Exposed Solub.
Beta-lactamase	A86D	-0.00571548	0.266886	8	0.735	-2	0	A86D.A	0	0.520457	beta_lact_1m40.pdb	Exposed Solub.
Beta-lactamase	A86E	-2.34e-05	0.266886	8	0.735	-1	0	A86E.A	0	0.520457	beta_lact_1m40.pdb	Exposed Solub.
Beta-lactamase	A86F	-0.186143	0.266886	8	0.735	-2	1	A86F.A	0	0.520457	beta_lact_1m40.pdb	Exposed Solub.
Beta-lactamase	A86G	-0.024582	0.266886	8	0.735	0	0	A86G.A	0	0.520457	beta_lact_1m40.pdb	Exposed Solub.
Beta-lactamase	A86H	-0.000873553	0.266886	8	0.735	-2	0	A86H.A	0	0.520457	beta_lact_1m40.pdb	Exposed Solub.
Beta-lactamase	A86I	-0.0133748	0.266886	8	0.735	-1	1	A86I.A	0	0.520457	beta_lact_1m40.pdb	Exposed Solub.
Beta-lactamase	A86K	0.0274282	0.266886	8	0.735	-1	0	A86K.A	0	0.520457	beta_lact_1m40.pdb	Exposed Solub.
Beta-lactamase	A86L	0.00508506	0.266886	8	0.735	-1	1	A86L.A	0	0.520457	beta_lact_1m40.pdb	Exposed Solub.
Beta-lactamase	A86M	-0.00957393	0.266886	8	0.735	-1	1	A86M.A	0	0.520457	beta_lact_1m40.pdb	Exposed Solub.
Beta-lactamase	A86N	0.037338	0.266886	8	0.735	-2	0	A86N.A	0	0.520457	beta_lact_1m40.pdb	Exposed Solub.	TRUE
Beta-lactamase	A86P	-2.36014	0.266886	8	0.735	-1	0	A86P.A	0	0.520457	beta_lact_1m40.pdb	Exposed Solub.
Beta-lactamase	A86Q	0.0200553	0.266886	8	0.735	-1	0	A86Q.A	0	0.520457	beta_lact_1m40.pdb	Exposed Solub.	TRUE
Beta-lactamase	A86R	0.0168791	0.266886	8	0.735	-1	0	A86R.A	0	0.520457	beta_lact_1m40.pdb	Exposed Solub.
Beta-lactamase	A86S	0.0126715	0.266886	8	0.735	1	0	A86S.A	0	0.520457	beta_lact_1m40.pdb	Exposed Solub.
Beta-lactamase	A86T	-0.0145271	0.266886	8	0.735	0	0	A86T.A	0	0.520457	beta_lact_1m40.pdb	Exposed Solub.
Beta-lactamase	A86V	-0.0204803	0.266886	8	0.735	0	1	A86V.A	0	0.520457	beta_lact_1m40.pdb	Exposed Solub.
Beta-lactamase	A86W	-0.395756	0.266886	8	0.735	-3	1	A86W.A	0	0.520457	beta_lact_1m40.pdb	Exposed Solub.
Beta-lactamase	A86Y	-0.150515	0.266886	8	0.735	-2	1	A86Y.A	0	0.520457	beta_lact_1m40.pdb	Exposed Solub.
Beta-lactamase	G87A	-0.134062	0.552444	6	0.8	0	0	G87A.A	0	0.629756	beta_lact_1m40.pdb
Beta-lactamase	G87C	-1.40263	0.552444	6	0.8	-3	0	G87C.A	0	0.629756	beta_lact_1m40.pdb
Beta-lactamase	G87D	-0.106921	0.552444	6	0.8	-1	0	G87D.A	0	0.629756	beta_lact_1m40.pdb
Beta-lactamase	G87E	-0.0884736	0.552444	6	0.8	-2	0	G87E.A	0	0.629756	beta_lact_1m40.pdb
Beta-lactamase	G87F	-0.615545	0.552444	6	0.8	-3	0	G87F.A	0	0.629756	beta_lact_1m40.pdb
Beta-lactamase	G87H	-0.0516791	0.552444	6	0.8	-2	0	G87H.A	0	0.629756	beta_lact_1m40.pdb
Beta-lactamase	G87I	-1.5316	0.552444	6	0.8	-4	0	G87I.A	0	0.629756	beta_lact_1m40.pdb
Beta-lactamase	G87K	-0.0333505	0.552444	6	0.8	-2	0	G87K.A	0	0.629756	beta_lact_1m40.pdb
Beta-lactamase	G87L	-0.424891	0.552444	6	0.8	-4	0	G87L.A	0	0.629756	beta_lact_1m40.pdb
Beta-lactamase	G87M	-0.186686	0.552444	6	0.8	-3	0	G87M.A	0	0.629756	beta_lact_1m40.pdb
Beta-lactamase	G87N	-0.0766747	0.552444	6	0.8	0	0	G87N.A	0	0.629756	beta_lact_1m40.pdb
Beta-lactamase	G87P	-2.90888	0.552444	6	0.8	-2	0	G87P.A	0	0.629756	beta_lact_1m40.pdb
Beta-lactamase	G87Q	-0.0253834	0.552444	6	0.8	-2	0	G87Q.A	0	0.629756	beta_lact_1m40.pdb
Beta-lactamase	G87R	-0.10238	0.552444	6	0.8	-2	0	G87R.A	0	0.629756	beta_lact_1m40.pdb
Beta-lactamase	G87S	-0.164971	0.552444	6	0.8	0	0	G87S.A	0	0.629756	beta_lact_1m40.pdb
Beta-lactamase	G87T	-1.28221	0.552444	6	0.8	-2	0	G87T.A	0	0.629756	beta_lact_1m40.pdb
Beta-lactamase	G87V	-1.542	0.552444	6	0.8	-3	0	G87V.A	0	0.629756	beta_lact_1m40.pdb
Beta-lactamase	G87W	-1.59672	0.552444	6	0.8	-2	0	G87W.A	0	0.629756	beta_lact_1m40.pdb
Beta-lactamase	G87Y	-0.794174	0.552444	6	0.8	-3	0	G87Y.A	0	0.629756	beta_lact_1m40.pdb
Beta-lactamase	Q88A	-0.0313462	0.202746	13	1.025	-1	0	Q88A.A	0	0.495557	beta_lact_1m40.pdb	Exposed Solub.
Beta-lactamase	Q88C	-0.321766	0.202746	13	1.025	-3	1	Q88C.A	0	0.495557	beta_lact_1m40.pdb	Exposed Solub.
Beta-lactamase	Q88D	0.00989732	0.202746	13	1.025	0	0	Q88D.A	0	0.495557	beta_lact_1m40.pdb	Exposed Solub.
Beta-lactamase	Q88E	-0.0363963	0.202746	13	1.025	2	0	Q88E.A	0	0.495557	beta_lact_1m40.pdb	Exposed Solub.
Beta-lactamase	Q88F	0.120341	0.202746	13	1.025	-3	0	Q88F.A	0	0.495557	beta_lact_1m40.pdb	Exposed Solub.
Beta-lactamase	Q88G	-0.0498502	0.202746	13	1.025	-2	0	Q88G.A	0	0.495557	beta_lact_1m40.pdb	Exposed Solub.
Beta-lactamase	Q88H	-0.0145272	0.202746	13	1.025	0	0	Q88H.A	0	0.495557	beta_lact_1m40.pdb	Exposed Solub.
Beta-lactamase	Q88I	-0.0393011	0.202746	13	1.025	-3	0	Q88I.A	0	0.495557	beta_lact_1m40.pdb	Exposed Solub.
Beta-lactamase	Q88K	-0.00936249	0.202746	13	1.025	1	0	Q88K.A	0	0.495557	beta_lact_1m40.pdb	Exposed Solub.	TRUE
Beta-lactamase	Q88L	-0.0294384	0.202746	13	1.025	-2	0	Q88L.A	0	0.495557	beta_lact_1m40.pdb	Exposed Solub.
Beta-lactamase	Q88M	-0.0155564	0.202746	13	1.025	0	0	Q88M.A	0	0.495557	beta_lact_1m40.pdb	Exposed Solub.
Beta-lactamase	Q88N	0.0149181	0.202746	13	1.025	0	1	Q88N.A	0	0.495557	beta_lact_1m40.pdb	Exposed Solub.
Beta-lactamase	Q88P	-1.36878	0.202746	13	1.025	-1	0	Q88P.A	0	0.495557	beta_lact_1m40.pdb	Exposed Solub.
Beta-lactamase	Q88R	0.00738575	0.202746	13	1.025	1	0	Q88R.A	0	0.495557	beta_lact_1m40.pdb	Exposed Solub.	TRUE
Beta-lactamase	Q88S	0.0164397	0.202746	13	1.025	0	1	Q88S.A	0	0.495557	beta_lact_1m40.pdb	Exposed Solub.
Beta-lactamase	Q88T	0.0659808	0.202746	13	1.025	-1	1	Q88T.A	0	0.495557	beta_lact_1m40.pdb	Exposed Solub.
Beta-lactamase	Q88V	-0.0022315	0.202746	13	1.025	-2	0	Q88V.A	0	0.495557	beta_lact_1m40.pdb	Exposed Solub.
Beta-lactamase	Q88W	-0.0248323	0.202746	13	1.025	-2	0	Q88W.A	0	0.495557	beta_lact_1m40.pdb	Exposed Solub.
Beta-lactamase	Q88Y	0.0378767	0.202746	13	1.025	-1	0	Q88Y.A	0	0.495557	beta_lact_1m40.pdb	Exposed Solub.
Beta-lactamase	E89A	-1.00439	0.269412	25	0	-1	0	E89A.A	0	0.0287061	beta_lact_1m40.pdb	Conservation
Beta-lactamase	E89C	-1.90027	0.269412	25	0	-4	0	E89C.A	0	0.0287061	beta_lact_1m40.pdb	Conservation
Beta-lactamase	E89D	-0.00721405	0.269412	25	0	2	1	E89D.A	0	0.0287061	beta_lact_1m40.pdb	Conservation
Beta-lactamase	E89F	-0.292765	0.269412	25	0	-3	0	E89F.A	0	0.0287061	beta_lact_1m40.pdb	Conservation
Beta-lactamase	E89G	-1.6692	0.269412	25	0	-2	0	E89G.A	0	0.0287061	beta_lact_1m40.pdb	Conservation
Beta-lactamase	E89H	-1.85154	0.269412	25	0	0	0	E89H.A	0	0.0287061	beta_lact_1m40.pdb	Conservation
Beta-lactamase	E89I	-0.0222456	0.269412	25	0	-3	0	E89I.A	0	0.0287061	beta_lact_1m40.pdb	Conservation
Beta-lactamase	E89K	-2.92133	0.269412	25	0	1	0	E89K.A	0	0.0287061	beta_lact_1m40.pdb	Conservation
Beta-lactamase	E89L	0.0242091	0.269412	25	0	-3	0	E89L.A	0	0.0287061	beta_lact_1m40.pdb	Conservation
Beta-lactamase	E89M	-0.0316138	0.269412	25	0	-2	0	E89M.A	0	0.0287061	beta_lact_1m40.pdb	Conservation
Beta-lactamase	E89N	-1.64748	0.269412	25	0	0	0	E89N.A	0	0.0287061	beta_lact_1m40.pdb	Conservation
Beta-lactamase	E89P	-2.48355	0.269412	25	0	-1	0	E89P.A	0	0.0287061	beta_lact_1m40.pdb	Conservation
Beta-lactamase	E89Q	-1.17631	0.269412	25	0	2	0	E89Q.A	0	0.0287061	beta_lact_1m40.pdb	Conservation
Beta-lactamase	E89R	-2.3478	0.269412	25	0	0	0	E89R.A	0	0.0287061	beta_lact_1m40.pdb	Conservation
Beta-lactamase	E89S	-1.50167	0.269412	25	0	0	0	E89S.A	0	0.0287061	beta_lact_1m40.pdb	Conservation
Beta-lactamase	E89T	-0.836129	0.269412	25	0	-1	0	E89T.A	0	0.0287061	beta_lact_1m40.pdb	Conservation
Beta-lactamase	E89V	-0.121958	0.269412	25	0	-2	0	E89V.A	0	0.0287061	beta_lact_1m40.pdb	Conservation
Beta-lactamase	E89W	-1.55842	0.269412	25	0	-3	0	E89W.A	0	0.0287061	beta_lact_1m40.pdb	Conservation
Beta-lactamase	E89Y	-1.63288	0.269412	25	0	-2	0	E89Y.A	0	0.0287061	beta_lact_1m40.pdb	Conservation
Beta-lactamase	Q90A	-0.0001203	0.203075	7	1.035	-1	0	Q90A.A	0	0.459395	beta_lact_1m40.pdb	Exposed Solub.
Beta-lactamase	Q90C	-0.273912	0.203075	7	1.035	-3	1	Q90C.A	0	0.459395	beta_lact_1m40.pdb	Exposed Solub.
Beta-lactamase	Q90D	0.0772168	0.203075	7	1.035	0	0	Q90D.A	0	0.459395	beta_lact_1m40.pdb	Exposed Solub.	TRUE
Beta-lactamase	Q90E	0.0295761	0.203075	7	1.035	2	0	Q90E.A	0	0.459395	beta_lact_1m40.pdb	Exposed Solub.
Beta-lactamase	Q90F	-0.0585794	0.203075	7	1.035	-3	0	Q90F.A	0	0.459395	beta_lact_1m40.pdb	Exposed Solub.
Beta-lactamase	Q90G	-0.0818609	0.203075	7	1.035	-2	0	Q90G.A	0	0.459395	beta_lact_1m40.pdb	Exposed Solub.
Beta-lactamase	Q90H	0.0158028	0.203075	7	1.035	0	0	Q90H.A	0	0.459395	beta_lact_1m40.pdb	Exposed Solub.
Beta-lactamase	Q90I	-0.0772102	0.203075	7	1.035	-3	0	Q90I.A	0	0.459395	beta_lact_1m40.pdb	Exposed Solub.
Beta-lactamase	Q90K	0.0947498	0.203075	7	1.035	1	0	Q90K.A	0	0.459395	beta_lact_1m40.pdb	Exposed Solub.	TRUE
Beta-lactamase	Q90L	-0.00454388	0.203075	7	1.035	-2	0	Q90L.A	0	0.459395	beta_lact_1m40.pdb	Exposed Solub.
Beta-lactamase	Q90M	-0.0146285	0.203075	7	1.035	0	0	Q90M.A	0	0.459395	beta_lact_1m40.pdb	Exposed Solub.
Beta-lactamase	Q90N	0.0274621	0.203075	7	1.035	0	1	Q90N.A	0	0.459395	beta_lact_1m40.pdb	Exposed Solub.
Beta-lactamase	Q90P	-1.92686	0.203075	7	1.035	-1	0	Q90P.A	0	0.459395	beta_lact_1m40.pdb	Exposed Solub.
Beta-lactamase	Q90R	0.0163674	0.203075	7	1.035	1	0	Q90R.A	0	0.459395	beta_lact_1m40.pdb	Exposed Solub.
Beta-lactamase	Q90S	0.0236803	0.203075	7	1.035	0	1	Q90S.A	0	0.459395	beta_lact_1m40.pdb	Exposed Solub.
Beta-lactamase	Q90T	0.0230697	0.203075	7	1.035	-1	1	Q90T.A	0	0.459395	beta_lact_1m40.pdb	Exposed Solub.
Beta-lactamase	Q90V	-0.0203891	0.203075	7	1.035	-2	0	Q90V.A	0	0.459395	beta_lact_1m40.pdb	Exposed Solub.
Beta-lactamase	Q90W	0.0521546	0.203075	7	1.035	-2	0	Q90W.A	0	0.459395	beta_lact_1m40.pdb	Exposed Solub.
Beta-lactamase	Q90Y	0.0878596	0.203075	7	1.035	-1	0	Q90Y.A	0	0.459395	beta_lact_1m40.pdb	Exposed Solub.
Beta-lactamase	L91A	-1.5175	0.78737	16	0.159	-1	1	L91A.A	0	0.120955	beta_lact_1m40.pdb
Beta-lactamase	L91C	-2.10634	0.78737	16	0.159	-1	0	L91C.A	0	0.120955	beta_lact_1m40.pdb
Beta-lactamase	L91D	-2.19812	0.78737	16	0.159	-4	0	L91D.A	0	0.120955	beta_lact_1m40.pdb
Beta-lactamase	L91E	-2.12242	0.78737	16	0.159	-3	0	L91E.A	0	0.120955	beta_lact_1m40.pdb
Beta-lactamase	L91F	-1.06559	0.78737	16	0.159	0	1	L91F.A	0	0.120955	beta_lact_1m40.pdb
Beta-lactamase	L91G	-1.74646	0.78737	16	0.159	-4	0	L91G.A	0	0.120955	beta_lact_1m40.pdb
Beta-lactamase	L91H	-1.51565	0.78737	16	0.159	-3	0	L91H.A	0	0.120955	beta_lact_1m40.pdb
Beta-lactamase	L91I	-0.292831	0.78737	16	0.159	2	1	L91I.A	0	0.120955	beta_lact_1m40.pdb
Beta-lactamase	L91K	-1.90439	0.78737	16	0.159	-2	0	L91K.A	0	0.120955	beta_lact_1m40.pdb
Beta-lactamase	L91M	-0.0681215	0.78737	16	0.159	2	1	L91M.A	0	0.120955	beta_lact_1m40.pdb
Beta-lactamase	L91N	-1.80739	0.78737	16	0.159	-3	0	L91N.A	0	0.120955	beta_lact_1m40.pdb
Beta-lactamase	L91P	-1.45221	0.78737	16	0.159	-3	0	L91P.A	0	0.120955	beta_lact_1m40.pdb
Beta-lactamase	L91Q	-1.81473	0.78737	16	0.159	-2	0	L91Q.A	0	0.120955	beta_lact_1m40.pdb
Beta-lactamase	L91R	-2.00994	0.78737	16	0.159	-2	0	L91R.A	0	0.120955	beta_lact_1m40.pdb
Beta-lactamase	L91S	-1.67958	0.78737	16	0.159	-2	0	L91S.A	0	0.120955	beta_lact_1m40.pdb
Beta-lactamase	L91T	-1.7121	0.78737	16	0.159	-1	0	L91T.A	0	0.120955	beta_lact_1m40.pdb
Beta-lactamase	L91V	-1.52693	0.78737	16	0.159	1	1	L91V.A	0	0.120955	beta_lact_1m40.pdb
Beta-lactamase	L91W	-1.73327	0.78737	16	0.159	-2	1	L91W.A	0	0.120955	beta_lact_1m40.pdb
Beta-lactamase	L91Y	-1.43545	0.78737	16	0.159	-1	1	L91Y.A	0	0.120955	beta_lact_1m40.pdb
Beta-lactamase	G92A	-0.0116991	0.289951	3	0.484	0	0	G92A.A	0	0.468445	beta_lact_1m40.pdb	Conservation
Beta-lactamase	G92C	-0.975287	0.289951	3	0.484	-3	0	G92C.A	0	0.468445	beta_lact_1m40.pdb	Conservation
Beta-lactamase	G92D	-0.00547886	0.289951	3	0.484	-1	0	G92D.A	0	0.468445	beta_lact_1m40.pdb	Conservation	TRUE
Beta-lactamase	G92E	0.0412012	0.289951	3	0.484	-2	0	G92E.A	0	0.468445	beta_lact_1m40.pdb	Conservation	TRUE
Beta-lactamase	G92F	-0.1315	0.289951	3	0.484	-3	0	G92F.A	0	0.468445	beta_lact_1m40.pdb	Conservation
Beta-lactamase	G92H	-0.0363664	0.289951	3	0.484	-2	0	G92H.A	0	0.468445	beta_lact_1m40.pdb	Conservation
Beta-lactamase	G92I	-0.135225	0.289951	3	0.484	-4	0	G92I.A	0	0.468445	beta_lact_1m40.pdb	Conservation
Beta-lactamase	G92K	-0.108829	0.289951	3	0.484	-2	0	G92K.A	0	0.468445	beta_lact_1m40.pdb	Conservation
Beta-lactamase	G92L	-0.128356	0.289951	3	0.484	-4	0	G92L.A	0	0.468445	beta_lact_1m40.pdb	Conservation
Beta-lactamase	G92M	-0.0397559	0.289951	3	0.484	-3	0	G92M.A	0	0.468445	beta_lact_1m40.pdb	Conservation
Beta-lactamase	G92N	0.0173501	0.289951	3	0.484	0	0	G92N.A	0	0.468445	beta_lact_1m40.pdb	Conservation	TRUE
Beta-lactamase	G92P	-0.685421	0.289951	3	0.484	-2	0	G92P.A	0	0.468445	beta_lact_1m40.pdb	Conservation
Beta-lactamase	G92Q	0.0729754	0.289951	3	0.484	-2	0	G92Q.A	0	0.468445	beta_lact_1m40.pdb	Conservation
Beta-lactamase	G92R	-0.145843	0.289951	3	0.484	-2	0	G92R.A	0	0.468445	beta_lact_1m40.pdb	Conservation
Beta-lactamase	G92S	-0.0209046	0.289951	3	0.484	0	0	G92S.A	0	0.468445	beta_lact_1m40.pdb	Conservation
Beta-lactamase	G92T	-0.0323866	0.289951	3	0.484	-2	0	G92T.A	0	0.468445	beta_lact_1m40.pdb	Conservation
Beta-lactamase	G92V	-0.155369	0.289951	3	0.484	-3	0	G92V.A	0	0.468445	beta_lact_1m40.pdb	Conservation
Beta-lactamase	G92W	-0.0440565	0.289951	3	0.484	-2	0	G92W.A	0	0.468445	beta_lact_1m40.pdb	Conservation
Beta-lactamase	G92Y	-0.0651995	0.289951	3	0.484	-3	0	G92Y.A	0	0.468445	beta_lact_1m40.pdb	Conservation
Beta-lactamase	R93A	-1.35294	0.270291	21	0.8	-1	0	R93A.A	0	0.350546	beta_lact_1m40.pdb	Exposed Solub.
Beta-lactamase	R93C	-1.36364	0.270291	21	0.8	-3	0	R93C.A	0	0.350546	beta_lact_1m40.pdb	Exposed Solub.
Beta-lactamase	R93D	-1.65314	0.270291	21	0.8	-2	0	R93D.A	0	0.350546	beta_lact_1m40.pdb	Exposed Solub.
Beta-lactamase	R93E	-1.84312	0.270291	21	0.8	0	0	R93E.A	0	0.350546	beta_lact_1m40.pdb	Exposed Solub.
Beta-lactamase	R93F	-2.19038	0.270291	21	0.8	-3	0	R93F.A	0	0.350546	beta_lact_1m40.pdb	Exposed Solub.
Beta-lactamase	R93G	-1.83983	0.270291	21	0.8	-2	0	R93G.A	0	0.350546	beta_lact_1m40.pdb	Exposed Solub.
Beta-lactamase	R93H	-0.0899733	0.270291	21	0.8	0	1	R93H.A	0	0.350546	beta_lact_1m40.pdb	Exposed Solub.
Beta-lactamase	R93I	-1.77637	0.270291	21	0.8	-3	0	R93I.A	0	0.350546	beta_lact_1m40.pdb	Exposed Solub.
Beta-lactamase	R93K	-0.124753	0.270291	21	0.8	2	1	R93K.A	0	0.350546	beta_lact_1m40.pdb	Exposed Solub.
Beta-lactamase	R93L	-1.70114	0.270291	21	0.8	-2	0	R93L.A	0	0.350546	beta_lact_1m40.pdb	Exposed Solub.
Beta-lactamase	R93M	-1.4732	0.270291	21	0.8	-1	0	R93M.A	0	0.350546	beta_lact_1m40.pdb	Exposed Solub.
Beta-lactamase	R93N	-0.51299	0.270291	21	0.8	0	0	R93N.A	0	0.350546	beta_lact_1m40.pdb	Exposed Solub.
Beta-lactamase	R93P	-2.57136	0.270291	21	0.8	-2	0	R93P.A	0	0.350546	beta_lact_1m40.pdb	Exposed Solub.
Beta-lactamase	R93Q	-1.36688	0.270291	21	0.8	1	0	R93Q.A	0	0.350546	beta_lact_1m40.pdb	Exposed Solub.
Beta-lactamase	R93S	-1.35249	0.270291	21	0.8	-1	0	R93S.A	0	0.350546	beta_lact_1m40.pdb	Exposed Solub.
Beta-lactamase	R93T	-0.598957	0.270291	21	0.8	-1	0	R93T.A	0	0.350546	beta_lact_1m40.pdb	Exposed Solub.
Beta-lactamase	R93V	-1.92073	0.270291	21	0.8	-3	0	R93V.A	0	0.350546	beta_lact_1m40.pdb	Exposed Solub.
Beta-lactamase	R93W	-2.21524	0.270291	21	0.8	-3	0	R93W.A	0	0.350546	beta_lact_1m40.pdb	Exposed Solub.
Beta-lactamase	R93Y	-2.26757	0.270291	21	0.8	-2	0	R93Y.A	0	0.350546	beta_lact_1m40.pdb	Exposed Solub.
Beta-lactamase	R94A	-0.617133	0.392422	14	1.014	-1	0	R94A.A	0	0.407405	beta_lact_1m40.pdb	Exposed Solub.
Beta-lactamase	R94C	-1.45774	0.392422	14	1.014	-3	0	R94C.A	0	0.407405	beta_lact_1m40.pdb	Exposed Solub.
Beta-lactamase	R94D	-1.55409	0.392422	14	1.014	-2	0	R94D.A	0	0.407405	beta_lact_1m40.pdb	Exposed Solub.
Beta-lactamase	R94E	-0.591415	0.392422	14	1.014	0	0	R94E.A	0	0.407405	beta_lact_1m40.pdb	Exposed Solub.
Beta-lactamase	R94F	-0.302908	0.392422	14	1.014	-3	0	R94F.A	0	0.407405	beta_lact_1m40.pdb	Exposed Solub.
Beta-lactamase	R94G	-1.71496	0.392422	14	1.014	-2	0	R94G.A	0	0.407405	beta_lact_1m40.pdb	Exposed Solub.
Beta-lactamase	R94H	-0.103741	0.392422	14	1.014	0	1	R94H.A	0	0.407405	beta_lact_1m40.pdb	Exposed Solub.
Beta-lactamase	R94I	-0.0369459	0.392422	14	1.014	-3	0	R94I.A	0	0.407405	beta_lact_1m40.pdb	Exposed Solub.
Beta-lactamase	R94K	0.0252121	0.392422	14	1.014	2	1	R94K.A	0	0.407405	beta_lact_1m40.pdb	Exposed Solub.
Beta-lactamase	R94L	-0.0448056	0.392422	14	1.014	-2	0	R94L.A	0	0.407405	beta_lact_1m40.pdb	Exposed Solub.
Beta-lactamase	R94M	-0.0420242	0.392422	14	1.014	-1	0	R94M.A	0	0.407405	beta_lact_1m40.pdb	Exposed Solub.
Beta-lactamase	R94N	-0.266378	0.392422	14	1.014	0	0	R94N.A	0	0.407405	beta_lact_1m40.pdb	Exposed Solub.
Beta-lactamase	R94P	-0.997424	0.392422	14	1.014	-2	0	R94P.A	0	0.407405	beta_lact_1m40.pdb	Exposed Solub.
Beta-lactamase	R94Q	-0.112583	0.392422	14	1.014	1	0	R94Q.A	0	0.407405	beta_lact_1m40.pdb	Exposed Solub.
Beta-lactamase	R94S	-0.379495	0.392422	14	1.014	-1	0	R94S.A	0	0.407405	beta_lact_1m40.pdb	Exposed Solub.
Beta-lactamase	R94T	-0.0299152	0.392422	14	1.014	-1	0	R94T.A	0	0.407405	beta_lact_1m40.pdb	Exposed Solub.
Beta-lactamase	R94V	-0.0517752	0.392422	14	1.014	-3	0	R94V.A	0	0.407405	beta_lact_1m40.pdb	Exposed Solub.
Beta-lactamase	R94W	-0.434074	0.392422	14	1.014	-3	0	R94W.A	0	0.407405	beta_lact_1m40.pdb	Exposed Solub.
Beta-lactamase	R94Y	-0.0499464	0.392422	14	1.014	-2	0	R94Y.A	0	0.407405	beta_lact_1m40.pdb	Exposed Solub.
Beta-lactamase	I95A	-1.96078	0.413729	10	0.239	-1	1	I95A.A	0	0.117713	beta_lact_1m40.pdb
Beta-lactamase	I95C	-2.44563	0.413729	10	0.239	-1	0	I95C.A	0	0.117713	beta_lact_1m40.pdb
Beta-lactamase	I95D	-2.53172	0.413729	10	0.239	-3	0	I95D.A	0	0.117713	beta_lact_1m40.pdb
Beta-lactamase	I95E	-2.32851	0.413729	10	0.239	-3	0	I95E.A	0	0.117713	beta_lact_1m40.pdb
Beta-lactamase	I95F	-1.90542	0.413729	10	0.239	0	1	I95F.A	0	0.117713	beta_lact_1m40.pdb
Beta-lactamase	I95G	-2.33283	0.413729	10	0.239	-4	0	I95G.A	0	0.117713	beta_lact_1m40.pdb
Beta-lactamase	I95H	-1.87462	0.413729	10	0.239	-3	0	I95H.A	0	0.117713	beta_lact_1m40.pdb
Beta-lactamase	I95K	-2.62807	0.413729	10	0.239	-3	0	I95K.A	0	0.117713	beta_lact_1m40.pdb
Beta-lactamase	I95L	0.00908302	0.413729	10	0.239	2	1	I95L.A	0	0.117713	beta_lact_1m40.pdb
Beta-lactamase	I95M	-0.198821	0.413729	10	0.239	1	1	I95M.A	0	0.117713	beta_lact_1m40.pdb
Beta-lactamase	I95N	-1.82999	0.413729	10	0.239	-3	0	I95N.A	0	0.117713	beta_lact_1m40.pdb
Beta-lactamase	I95P	-2.82759	0.413729	10	0.239	-3	0	I95P.A	0	0.117713	beta_lact_1m40.pdb
Beta-lactamase	I95Q	-1.65415	0.413729	10	0.239	-3	0	I95Q.A	0	0.117713	beta_lact_1m40.pdb
Beta-lactamase	I95R	-2.47327	0.413729	10	0.239	-3	0	I95R.A	0	0.117713	beta_lact_1m40.pdb
Beta-lactamase	I95S	-2.27897	0.413729	10	0.239	-2	0	I95S.A	0	0.117713	beta_lact_1m40.pdb
Beta-lactamase	I95T	-1.95817	0.413729	10	0.239	-1	0	I95T.A	0	0.117713	beta_lact_1m40.pdb
Beta-lactamase	I95V	0.0511353	0.413729	10	0.239	3	1	I95V.A	0	0.117713	beta_lact_1m40.pdb
Beta-lactamase	I95W	-2.62896	0.413729	10	0.239	-3	1	I95W.A	0	0.117713	beta_lact_1m40.pdb
Beta-lactamase	I95Y	-1.93434	0.413729	10	0.239	-1	1	I95Y.A	0	0.117713	beta_lact_1m40.pdb
Beta-lactamase	H96A	-0.0801514	0.220538	4	1.318	-2	0	H96A.A	0	0.583532	beta_lact_1m40.pdb	Exposed Solub.
Beta-lactamase	H96C	-1.08391	0.220538	4	1.318	-3	0	H96C.A	0	0.583532	beta_lact_1m40.pdb	Exposed Solub.
Beta-lactamase	H96D	-0.218191	0.220538	4	1.318	-1	0	H96D.A	0	0.583532	beta_lact_1m40.pdb	Exposed Solub.
Beta-lactamase	H96E	-0.0622431	0.220538	4	1.318	0	0	H96E.A	0	0.583532	beta_lact_1m40.pdb	Exposed Solub.
Beta-lactamase	H96F	-0.050553	0.220538	4	1.318	-1	0	H96F.A	0	0.583532	beta_lact_1m40.pdb	Exposed Solub.
Beta-lactamase	H96G	-0.283787	0.220538	4	1.318	-2	0	H96G.A	0	0.583532	beta_lact_1m40.pdb	Exposed Solub.
Beta-lactamase	H96I	-0.0737511	0.220538	4	1.318	-3	0	H96I.A	0	0.583532	beta_lact_1m40.pdb	Exposed Solub.
Beta-lactamase	H96K	0.00674231	0.220538	4	1.318	-1	1	H96K.A	0	0.583532	beta_lact_1m40.pdb	Exposed Solub.
Beta-lactamase	H96L	-0.031465	0.220538	4	1.318	-3	0	H96L.A	0	0.583532	beta_lact_1m40.pdb	Exposed Solub.
Beta-lactamase	H96M	-0.0356345	0.220538	4	1.318	-2	0	H96M.A	0	0.583532	beta_lact_1m40.pdb	Exposed Solub.
Beta-lactamase	H96N	-0.121656	0.220538	4	1.318	1	0	H96N.A	0	0.583532	beta_lact_1m40.pdb	Exposed Solub.
Beta-lactamase	H96P	-0.530404	0.220538	4	1.318	-2	0	H96P.A	0	0.583532	beta_lact_1m40.pdb	Exposed Solub.	TRUE
Beta-lactamase	H96Q	-0.0147024	0.220538	4	1.318	0	0	H96Q.A	0	0.583532	beta_lact_1m40.pdb	Exposed Solub.
Beta-lactamase	H96R	-0.0380482	0.220538	4	1.318	0	1	H96R.A	0	0.583532	beta_lact_1m40.pdb	Exposed Solub.	TRUE
Beta-lactamase	H96S	-0.0556688	0.220538	4	1.318	-1	0	H96S.A	0	0.583532	beta_lact_1m40.pdb	Exposed Solub.
Beta-lactamase	H96T	-0.0494452	0.220538	4	1.318	-2	0	H96T.A	0	0.583532	beta_lact_1m40.pdb	Exposed Solub.
Beta-lactamase	H96V	-0.0463666	0.220538	4	1.318	-3	0	H96V.A	0	0.583532	beta_lact_1m40.pdb	Exposed Solub.
Beta-lactamase	H96W	-0.00306571	0.220538	4	1.318	-2	0	H96W.A	0	0.583532	beta_lact_1m40.pdb	Exposed Solub.
Beta-lactamase	H96Y	-0.0466539	0.220538	4	1.318	2	0	H96Y.A	0	0.583532	beta_lact_1m40.pdb	Exposed Solub.
Beta-lactamase	Y97A	-2.33538	0.415925	25	0.18	-2	1	Y97A.A	0	0.0616538	beta_lact_1m40.pdb
Beta-lactamase	Y97C	-1.64664	0.415925	25	0.18	-2	0	Y97C.A	0	0.0616538	beta_lact_1m40.pdb
Beta-lactamase	Y97D	-2.54066	0.415925	25	0.18	-3	0	Y97D.A	0	0.0616538	beta_lact_1m40.pdb
Beta-lactamase	Y97E	-2.4015	0.415925	25	0.18	-2	0	Y97E.A	0	0.0616538	beta_lact_1m40.pdb
Beta-lactamase	Y97F	0.00170184	0.415925	25	0.18	3	1	Y97F.A	0	0.0616538	beta_lact_1m40.pdb
Beta-lactamase	Y97G	-2.27556	0.415925	25	0.18	-3	0	Y97G.A	0	0.0616538	beta_lact_1m40.pdb
Beta-lactamase	Y97H	-1.78383	0.415925	25	0.18	2	0	Y97H.A	0	0.0616538	beta_lact_1m40.pdb
Beta-lactamase	Y97I	-0.0848495	0.415925	25	0.18	-1	1	Y97I.A	0	0.0616538	beta_lact_1m40.pdb
Beta-lactamase	Y97K	-2.69925	0.415925	25	0.18	-2	0	Y97K.A	0	0.0616538	beta_lact_1m40.pdb
Beta-lactamase	Y97L	-0.912806	0.415925	25	0.18	-1	1	Y97L.A	0	0.0616538	beta_lact_1m40.pdb
Beta-lactamase	Y97M	-1.70506	0.415925	25	0.18	-1	1	Y97M.A	0	0.0616538	beta_lact_1m40.pdb
Beta-lactamase	Y97N	-2.63528	0.415925	25	0.18	-2	0	Y97N.A	0	0.0616538	beta_lact_1m40.pdb
Beta-lactamase	Y97P	-1.99029	0.415925	25	0.18	-3	0	Y97P.A	0	0.0616538	beta_lact_1m40.pdb
Beta-lactamase	Y97Q	-2.56673	0.415925	25	0.18	-1	0	Y97Q.A	0	0.0616538	beta_lact_1m40.pdb
Beta-lactamase	Y97R	-2.55331	0.415925	25	0.18	-2	0	Y97R.A	0	0.0616538	beta_lact_1m40.pdb
Beta-lactamase	Y97S	-2.12501	0.415925	25	0.18	-2	0	Y97S.A	0	0.0616538	beta_lact_1m40.pdb
Beta-lactamase	Y97T	-2.67318	0.415925	25	0.18	-2	0	Y97T.A	0	0.0616538	beta_lact_1m40.pdb
Beta-lactamase	Y97V	-1.17869	0.415925	25	0.18	-1	1	Y97V.A	0	0.0616538	beta_lact_1m40.pdb
Beta-lactamase	Y97W	-0.0296097	0.415925	25	0.18	2	1	Y97W.A	0	0.0616538	beta_lact_1m40.pdb
Beta-lactamase	S98A	-0.00364206	0.197254	14	0.549	1	0	S98A.A	0	0.378946	beta_lact_1m40.pdb
Beta-lactamase	S98C	-0.716253	0.197254	14	0.549	-1	1	S98C.A	0	0.378946	beta_lact_1m40.pdb
Beta-lactamase	S98D	-0.00321986	0.197254	14	0.549	0	0	S98D.A	0	0.378946	beta_lact_1m40.pdb
Beta-lactamase	S98E	0.0282327	0.197254	14	0.549	0	0	S98E.A	0	0.378946	beta_lact_1m40.pdb
Beta-lactamase	S98F	-0.106212	0.197254	14	0.549	-2	0	S98F.A	0	0.378946	beta_lact_1m40.pdb
Beta-lactamase	S98G	0.037468	0.197254	14	0.549	0	0	S98G.A	0	0.378946	beta_lact_1m40.pdb
Beta-lactamase	S98H	0.0116252	0.197254	14	0.549	-1	0	S98H.A	0	0.378946	beta_lact_1m40.pdb
Beta-lactamase	S98I	-0.0820162	0.197254	14	0.549	-2	0	S98I.A	0	0.378946	beta_lact_1m40.pdb
Beta-lactamase	S98K	-0.00236323	0.197254	14	0.549	0	0	S98K.A	0	0.378946	beta_lact_1m40.pdb
Beta-lactamase	S98L	-0.0253644	0.197254	14	0.549	-2	0	S98L.A	0	0.378946	beta_lact_1m40.pdb
Beta-lactamase	S98M	-0.0196778	0.197254	14	0.549	-1	0	S98M.A	0	0.378946	beta_lact_1m40.pdb
Beta-lactamase	S98N	0.00959709	0.197254	14	0.549	1	1	S98N.A	0	0.378946	beta_lact_1m40.pdb
Beta-lactamase	S98P	-1.45609	0.197254	14	0.549	-1	0	S98P.A	0	0.378946	beta_lact_1m40.pdb
Beta-lactamase	S98Q	0.0489383	0.197254	14	0.549	0	1	S98Q.A	0	0.378946	beta_lact_1m40.pdb
Beta-lactamase	S98R	0.00376832	0.197254	14	0.549	-1	0	S98R.A	0	0.378946	beta_lact_1m40.pdb
Beta-lactamase	S98T	0.0322501	0.197254	14	0.549	1	1	S98T.A	0	0.378946	beta_lact_1m40.pdb
Beta-lactamase	S98V	-0.0316873	0.197254	14	0.549	-2	0	S98V.A	0	0.378946	beta_lact_1m40.pdb
Beta-lactamase	S98W	-0.345787	0.197254	14	0.549	-3	0	S98W.A	0	0.378946	beta_lact_1m40.pdb
Beta-lactamase	S98Y	-0.0901418	0.197254	14	0.549	-2	0	S98Y.A	0	0.378946	beta_lact_1m40.pdb
Beta-lactamase	Q99A	-0.019612	0.263591	11	1.305	-1	0	Q99A.A	0	0.588557	beta_lact_1m40.pdb	Exposed Solub.
Beta-lactamase	Q99C	-1.577	0.263591	11	1.305	-3	1	Q99C.A	0	0.588557	beta_lact_1m40.pdb	Exposed Solub.
Beta-lactamase	Q99D	-0.00285792	0.263591	11	1.305	0	0	Q99D.A	0	0.588557	beta_lact_1m40.pdb	Exposed Solub.
Beta-lactamase	Q99E	0.00215872	0.263591	11	1.305	2	0	Q99E.A	0	0.588557	beta_lact_1m40.pdb	Exposed Solub.
Beta-lactamase	Q99F	-0.0752884	0.263591	11	1.305	-3	0	Q99F.A	0	0.588557	beta_lact_1m40.pdb	Exposed Solub.
Beta-lactamase	Q99G	-0.0140123	0.263591	11	1.305	-2	0	Q99G.A	0	0.588557	beta_lact_1m40.pdb	Exposed Solub.
Beta-lactamase	Q99H	-0.0919361	0.263591	11	1.305	0	0	Q99H.A	0	0.588557	beta_lact_1m40.pdb	Exposed Solub.
Beta-lactamase	Q99I	-0.0508423	0.263591	11	1.305	-3	0	Q99I.A	0	0.588557	beta_lact_1m40.pdb	Exposed Solub.
Beta-lactamase	Q99K	-0.0102896	0.263591	11	1.305	1	0	Q99K.A	0	0.588557	beta_lact_1m40.pdb	Exposed Solub.
Beta-lactamase	Q99L	-0.0105692	0.263591	11	1.305	-2	0	Q99L.A	0	0.588557	beta_lact_1m40.pdb	Exposed Solub.
Beta-lactamase	Q99M	-0.0779315	0.263591	11	1.305	0	0	Q99M.A	0	0.588557	beta_lact_1m40.pdb	Exposed Solub.
Beta-lactamase	Q99N	-0.0961466	0.263591	11	1.305	0	1	Q99N.A	0	0.588557	beta_lact_1m40.pdb	Exposed Solub.
Beta-lactamase	Q99P	-0.0336171	0.263591	11	1.305	-1	0	Q99P.A	0	0.588557	beta_lact_1m40.pdb	Exposed Solub.	TRUE
Beta-lactamase	Q99R	-0.02549	0.263591	11	1.305	1	0	Q99R.A	0	0.588557	beta_lact_1m40.pdb	Exposed Solub.
Beta-lactamase	Q99S	-0.0151912	0.263591	11	1.305	0	1	Q99S.A	0	0.588557	beta_lact_1m40.pdb	Exposed Solub.
Beta-lactamase	Q99T	-0.0323452	0.263591	11	1.305	-1	1	Q99T.A	0	0.588557	beta_lact_1m40.pdb	Exposed Solub.
Beta-lactamase	Q99V	0.0218191	0.263591	11	1.305	-2	0	Q99V.A	0	0.588557	beta_lact_1m40.pdb	Exposed Solub.
Beta-lactamase	Q99W	-0.079322	0.263591	11	1.305	-2	0	Q99W.A	0	0.588557	beta_lact_1m40.pdb	Exposed Solub.
Beta-lactamase	Q99Y	-0.0897571	0.263591	11	1.305	-1	0	Q99Y.A	0	0.588557	beta_lact_1m40.pdb	Exposed Solub.
Beta-lactamase	N100A	-0.0546906	0.189017	0	1.403	-2	0	N100A.A	0	0.737902	beta_lact_1m40.pdb	Exposed Solub.
Beta-lactamase	N100C	-1.66809	0.189017	0	1.403	-3	1	N100C.A	0	0.737902	beta_lact_1m40.pdb	Exposed Solub.
Beta-lactamase	N100D	-0.031769	0.189017	0	1.403	1	0	N100D.A	0	0.737902	beta_lact_1m40.pdb	Exposed Solub.
Beta-lactamase	N100E	-0.0911256	0.189017	0	1.403	0	0	N100E.A	0	0.737902	beta_lact_1m40.pdb	Exposed Solub.	TRUE
Beta-lactamase	N100F	-0.0221394	0.189017	0	1.403	-3	0	N100F.A	0	0.737902	beta_lact_1m40.pdb	Exposed Solub.
Beta-lactamase	N100G	-0.0619822	0.189017	0	1.403	0	0	N100G.A	0	0.737902	beta_lact_1m40.pdb	Exposed Solub.
Beta-lactamase	N100H	-0.0493124	0.189017	0	1.403	1	0	N100H.A	0	0.737902	beta_lact_1m40.pdb	Exposed Solub.
Beta-lactamase	N100I	-0.0476879	0.189017	0	1.403	-3	0	N100I.A	0	0.737902	beta_lact_1m40.pdb	Exposed Solub.
Beta-lactamase	N100K	-0.0336083	0.189017	0	1.403	0	0	N100K.A	0	0.737902	beta_lact_1m40.pdb	Exposed Solub.
Beta-lactamase	N100L	-0.0506589	0.189017	0	1.403	-3	0	N100L.A	0	0.737902	beta_lact_1m40.pdb	Exposed Solub.
Beta-lactamase	N100M	-0.0934368	0.189017	0	1.403	-2	0	N100M.A	0	0.737902	beta_lact_1m40.pdb	Exposed Solub.
Beta-lactamase	N100P	-0.0828701	0.189017	0	1.403	-2	0	N100P.A	0	0.737902	beta_lact_1m40.pdb	Exposed Solub.
Beta-lactamase	N100Q	-0.053535	0.189017	0	1.403	0	1	N100Q.A	0	0.737902	beta_lact_1m40.pdb	Exposed Solub.
Beta-lactamase	N100R	-0.0436229	0.189017	0	1.403	0	0	N100R.A	0	0.737902	beta_lact_1m40.pdb	Exposed Solub.
Beta-lactamase	N100S	-0.0496346	0.189017	0	1.403	1	1	N100S.A	0	0.737902	beta_lact_1m40.pdb	Exposed Solub.
Beta-lactamase	N100T	-0.0563326	0.189017	0	1.403	0	1	N100T.A	0	0.737902	beta_lact_1m40.pdb	Exposed Solub.
Beta-lactamase	N100V	-0.0486106	0.189017	0	1.403	-3	0	N100V.A	0	0.737902	beta_lact_1m40.pdb	Exposed Solub.
Beta-lactamase	N100W	-0.0403306	0.189017	0	1.403	-4	0	N100W.A	0	0.737902	beta_lact_1m40.pdb	Exposed Solub.
Beta-lactamase	N100Y	-0.0199432	0.189017	0	1.403	-2	0	N100Y.A	0	0.737902	beta_lact_1m40.pdb	Exposed Solub.
Beta-lactamase	D101A	-0.161376	0.643163	15	0.481	-2	0	D101A.A	0	0.338225	beta_lact_1m40.pdb
Beta-lactamase	D101C	-1.99166	0.643163	15	0.481	-3	0	D101C.A	0	0.338225	beta_lact_1m40.pdb
Beta-lactamase	D101E	-0.0522756	0.643163	15	0.481	2	1	D101E.A	0	0.338225	beta_lact_1m40.pdb
Beta-lactamase	D101F	-1.48422	0.643163	15	0.481	-3	0	D101F.A	0	0.338225	beta_lact_1m40.pdb
Beta-lactamase	D101G	-1.6565	0.643163	15	0.481	-1	0	D101G.A	0	0.338225	beta_lact_1m40.pdb
Beta-lactamase	D101H	-0.172786	0.643163	15	0.481	-1	0	D101H.A	0	0.338225	beta_lact_1m40.pdb
Beta-lactamase	D101I	-0.87772	0.643163	15	0.481	-3	0	D101I.A	0	0.338225	beta_lact_1m40.pdb
Beta-lactamase	D101K	-0.700814	0.643163	15	0.481	-1	0	D101K.A	0	0.338225	beta_lact_1m40.pdb
Beta-lactamase	D101L	-0.589505	0.643163	15	0.481	-4	0	D101L.A	0	0.338225	beta_lact_1m40.pdb
Beta-lactamase	D101M	-0.144839	0.643163	15	0.481	-3	0	D101M.A	0	0.338225	beta_lact_1m40.pdb
Beta-lactamase	D101N	-0.257325	0.643163	15	0.481	1	0	D101N.A	0	0.338225	beta_lact_1m40.pdb
Beta-lactamase	D101P	-2.03213	0.643163	15	0.481	-1	0	D101P.A	0	0.338225	beta_lact_1m40.pdb
Beta-lactamase	D101Q	-0.0765101	0.643163	15	0.481	0	0	D101Q.A	0	0.338225	beta_lact_1m40.pdb
Beta-lactamase	D101R	-1.2456	0.643163	15	0.481	-2	0	D101R.A	0	0.338225	beta_lact_1m40.pdb
Beta-lactamase	D101S	-0.173503	0.643163	15	0.481	0	0	D101S.A	0	0.338225	beta_lact_1m40.pdb
Beta-lactamase	D101T	-0.409174	0.643163	15	0.481	-1	0	D101T.A	0	0.338225	beta_lact_1m40.pdb
Beta-lactamase	D101V	-0.354782	0.643163	15	0.481	-3	0	D101V.A	0	0.338225	beta_lact_1m40.pdb
Beta-lactamase	D101W	-1.87632	0.643163	15	0.481	-4	0	D101W.A	0	0.338225	beta_lact_1m40.pdb
Beta-lactamase	D101Y	-1.51346	0.643163	15	0.481	-3	0	D101Y.A	0	0.338225	beta_lact_1m40.pdb
Beta-lactamase	L102A	-1.87484	0.552773	16	0.405	-1	1	L102A.A	0	0.171983	beta_lact_1m40.pdb	Solub. Seq.
Beta-lactamase	L102C	-1.57845	0.552773	16	0.405	-1	0	L102C.A	0	0.171983	beta_lact_1m40.pdb	Solub. Seq.
Beta-lactamase	L102D	-2.83807	0.552773	16	0.405	-4	0	L102D.A	0	0.171983	beta_lact_1m40.pdb	Solub. Seq.
Beta-lactamase	L102E	-2.29916	0.552773	16	0.405	-3	0	L102E.A	0	0.171983	beta_lact_1m40.pdb	Solub. Seq.
Beta-lactamase	L102F	-0.800499	0.552773	16	0.405	0	1	L102F.A	0	0.171983	beta_lact_1m40.pdb	Solub. Seq.
Beta-lactamase	L102G	-2.5561	0.552773	16	0.405	-4	0	L102G.A	0	0.171983	beta_lact_1m40.pdb	Solub. Seq.
Beta-lactamase	L102H	-2.30766	0.552773	16	0.405	-3	0	L102H.A	0	0.171983	beta_lact_1m40.pdb	Solub. Seq.
Beta-lactamase	L102I	-0.0580383	0.552773	16	0.405	2	1	L102I.A	0	0.171983	beta_lact_1m40.pdb	Solub. Seq.
Beta-lactamase	L102K	-2.00838	0.552773	16	0.405	-2	0	L102K.A	0	0.171983	beta_lact_1m40.pdb	Solub. Seq.
Beta-lactamase	L102M	-0.0464311	0.552773	16	0.405	2	1	L102M.A	0	0.171983	beta_lact_1m40.pdb	Solub. Seq.
Beta-lactamase	L102N	-2.65042	0.552773	16	0.405	-3	0	L102N.A	0	0.171983	beta_lact_1m40.pdb	Solub. Seq.
Beta-lactamase	L102P	-2.5743	0.552773	16	0.405	-3	0	L102P.A	0	0.171983	beta_lact_1m40.pdb	Solub. Seq.
Beta-lactamase	L102Q	-2.11833	0.552773	16	0.405	-2	0	L102Q.A	0	0.171983	beta_lact_1m40.pdb	Solub. Seq.
Beta-lactamase	L102R	-2.17864	0.552773	16	0.405	-2	0	L102R.A	0	0.171983	beta_lact_1m40.pdb	Solub. Seq.
Beta-lactamase	L102S	-1.98	0.552773	16	0.405	-2	0	L102S.A	0	0.171983	beta_lact_1m40.pdb	Solub. Seq.
Beta-lactamase	L102T	-1.8214	0.552773	16	0.405	-1	0	L102T.A	0	0.171983	beta_lact_1m40.pdb	Solub. Seq.
Beta-lactamase	L102V	-0.0552739	0.552773	16	0.405	1	1	L102V.A	0	0.171983	beta_lact_1m40.pdb	Solub. Seq.
Beta-lactamase	L102W	-1.18556	0.552773	16	0.405	-2	1	L102W.A	0	0.171983	beta_lact_1m40.pdb	Solub. Seq.
Beta-lactamase	L102Y	-1.52156	0.552773	16	0.405	-1	1	L102Y.A	0	0.171983	beta_lact_1m40.pdb	Solub. Seq.
Beta-lactamase	V103A	-0.700295	0.563207	13	0.401	0	1	V103A.A	0	0.212302	beta_lact_1m40.pdb	Solub. Seq.
Beta-lactamase	V103C	-0.595665	0.563207	13	0.401	-1	0	V103C.A	0	0.212302	beta_lact_1m40.pdb	Solub. Seq.
Beta-lactamase	V103D	-0.211749	0.563207	13	0.401	-3	0	V103D.A	0	0.212302	beta_lact_1m40.pdb	Solub. Seq.
Beta-lactamase	V103E	-0.743983	0.563207	13	0.401	-2	0	V103E.A	0	0.212302	beta_lact_1m40.pdb	Solub. Seq.
Beta-lactamase	V103F	-1.86926	0.563207	13	0.401	-1	1	V103F.A	0	0.212302	beta_lact_1m40.pdb	Solub. Seq.
Beta-lactamase	V103G	-1.23927	0.563207	13	0.401	-3	0	V103G.A	0	0.212302	beta_lact_1m40.pdb	Solub. Seq.
Beta-lactamase	V103H	-1.33675	0.563207	13	0.401	-3	0	V103H.A	0	0.212302	beta_lact_1m40.pdb	Solub. Seq.
Beta-lactamase	V103I	-0.101148	0.563207	13	0.401	3	1	V103I.A	0	0.212302	beta_lact_1m40.pdb	Solub. Seq.
Beta-lactamase	V103K	-0.277032	0.563207	13	0.401	-2	0	V103K.A	0	0.212302	beta_lact_1m40.pdb	Solub. Seq.
Beta-lactamase	V103L	-0.0807845	0.563207	13	0.401	1	1	V103L.A	0	0.212302	beta_lact_1m40.pdb	Solub. Seq.
Beta-lactamase	V103M	-0.242103	0.563207	13	0.401	1	1	V103M.A	0	0.212302	beta_lact_1m40.pdb	Solub. Seq.
Beta-lactamase	V103N	-0.804124	0.563207	13	0.401	-3	0	V103N.A	0	0.212302	beta_lact_1m40.pdb	Solub. Seq.
Beta-lactamase	V103P	-2.53855	0.563207	13	0.401	-2	0	V103P.A	0	0.212302	beta_lact_1m40.pdb	Solub. Seq.
Beta-lactamase	V103Q	-0.25328	0.563207	13	0.401	-2	0	V103Q.A	0	0.212302	beta_lact_1m40.pdb	Solub. Seq.
Beta-lactamase	V103R	-0.498957	0.563207	13	0.401	-3	0	V103R.A	0	0.212302	beta_lact_1m40.pdb	Solub. Seq.
Beta-lactamase	V103S	-0.734572	0.563207	13	0.401	-2	0	V103S.A	0	0.212302	beta_lact_1m40.pdb	Solub. Seq.
Beta-lactamase	V103T	-0.118363	0.563207	13	0.401	0	0	V103T.A	0	0.212302	beta_lact_1m40.pdb	Solub. Seq.
Beta-lactamase	V103W	-2.2915	0.563207	13	0.401	-3	1	V103W.A	0	0.212302	beta_lact_1m40.pdb	Solub. Seq.
Beta-lactamase	V103Y	-1.50292	0.563207	13	0.401	-1	1	V103Y.A	0	0.212302	beta_lact_1m40.pdb	Solub. Seq.
Beta-lactamase	E104A	0.0164061	0.226249	3	1.41	-1	0	E104A.A	0	0.740593	beta_lact_1m40.pdb
Beta-lactamase	E104C	-1.75243	0.226249	3	1.41	-4	0	E104C.A	0	0.740593	beta_lact_1m40.pdb
Beta-lactamase	E104D	-0.00297424	0.226249	3	1.41	2	1	E104D.A	0	0.740593	beta_lact_1m40.pdb
Beta-lactamase	E104F	-0.0876916	0.226249	3	1.41	-3	0	E104F.A	0	0.740593	beta_lact_1m40.pdb
Beta-lactamase	E104G	-0.294659	0.226249	3	1.41	-2	0	E104G.A	0	0.740593	beta_lact_1m40.pdb
Beta-lactamase	E104H	-0.0687714	0.226249	3	1.41	0	0	E104H.A	0	0.740593	beta_lact_1m40.pdb
Beta-lactamase	E104I	-0.0980057	0.226249	3	1.41	-3	0	E104I.A	0	0.740593	beta_lact_1m40.pdb
Beta-lactamase	E104K	-0.0628744	0.226249	3	1.41	1	0	E104K.A	0	0.740593	beta_lact_1m40.pdb
Beta-lactamase	E104L	-0.0617723	0.226249	3	1.41	-3	0	E104L.A	0	0.740593	beta_lact_1m40.pdb
Beta-lactamase	E104M	-0.0623377	0.226249	3	1.41	-2	0	E104M.A	0	0.740593	beta_lact_1m40.pdb
Beta-lactamase	E104N	-0.0863053	0.226249	3	1.41	0	0	E104N.A	0	0.740593	beta_lact_1m40.pdb
Beta-lactamase	E104P	0.00713768	0.226249	3	1.41	-1	0	E104P.A	0	0.740593	beta_lact_1m40.pdb
Beta-lactamase	E104Q	-0.0456557	0.226249	3	1.41	2	0	E104Q.A	0	0.740593	beta_lact_1m40.pdb
Beta-lactamase	E104R	-0.112261	0.226249	3	1.41	0	0	E104R.A	0	0.740593	beta_lact_1m40.pdb
Beta-lactamase	E104S	0.0121328	0.226249	3	1.41	0	0	E104S.A	0	0.740593	beta_lact_1m40.pdb
Beta-lactamase	E104T	-0.0193631	0.226249	3	1.41	-1	0	E104T.A	0	0.740593	beta_lact_1m40.pdb
Beta-lactamase	E104V	-0.0135513	0.226249	3	1.41	-2	0	E104V.A	0	0.740593	beta_lact_1m40.pdb
Beta-lactamase	E104W	-0.754649	0.226249	3	1.41	-3	0	E104W.A	0	0.740593	beta_lact_1m40.pdb
Beta-lactamase	E104Y	-0.0434546	0.226249	3	1.41	-2	0	E104Y.A	0	0.740593	beta_lact_1m40.pdb
Beta-lactamase	Y105A	-1.55065	0.480615	17	0.977	-2	1	Y105A.A	0	0.381045	beta_lact_1m40.pdb	Solub. Seq.
Beta-lactamase	Y105C	-1.85464	0.480615	17	0.977	-2	0	Y105C.A	0	0.381045	beta_lact_1m40.pdb	Solub. Seq.
Beta-lactamase	Y105D	-2.22642	0.480615	17	0.977	-3	0	Y105D.A	0	0.381045	beta_lact_1m40.pdb	Solub. Seq.
Beta-lactamase	Y105E	-2.17765	0.480615	17	0.977	-2	0	Y105E.A	0	0.381045	beta_lact_1m40.pdb	Solub. Seq.
Beta-lactamase	Y105F	-0.238752	0.480615	17	0.977	3	1	Y105F.A	0	0.381045	beta_lact_1m40.pdb	Solub. Seq.
Beta-lactamase	Y105G	-1.54591	0.480615	17	0.977	-3	0	Y105G.A	0	0.381045	beta_lact_1m40.pdb	Solub. Seq.
Beta-lactamase	Y105H	-0.782617	0.480615	17	0.977	2	0	Y105H.A	0	0.381045	beta_lact_1m40.pdb	Solub. Seq.
Beta-lactamase	Y105I	-1.63572	0.480615	17	0.977	-1	1	Y105I.A	0	0.381045	beta_lact_1m40.pdb	Solub. Seq.
Beta-lactamase	Y105K	-2.53642	0.480615	17	0.977	-2	0	Y105K.A	0	0.381045	beta_lact_1m40.pdb	Solub. Seq.
Beta-lactamase	Y105L	-1.68183	0.480615	17	0.977	-1	1	Y105L.A	0	0.381045	beta_lact_1m40.pdb	Solub. Seq.
Beta-lactamase	Y105M	-1.74608	0.480615	17	0.977	-1	1	Y105M.A	0	0.381045	beta_lact_1m40.pdb	Solub. Seq.
Beta-lactamase	Y105N	-1.24675	0.480615	17	0.977	-2	0	Y105N.A	0	0.381045	beta_lact_1m40.pdb	Solub. Seq.
Beta-lactamase	Y105P	-1.12544	0.480615	17	0.977	-3	0	Y105P.A	0	0.381045	beta_lact_1m40.pdb	Solub. Seq.
Beta-lactamase	Y105Q	-1.93692	0.480615	17	0.977	-1	0	Y105Q.A	0	0.381045	beta_lact_1m40.pdb	Solub. Seq.
Beta-lactamase	Y105R	-1.83842	0.480615	17	0.977	-2	0	Y105R.A	0	0.381045	beta_lact_1m40.pdb	Solub. Seq.
Beta-lactamase	Y105S	-1.62064	0.480615	17	0.977	-2	0	Y105S.A	0	0.381045	beta_lact_1m40.pdb	Solub. Seq.
Beta-lactamase	Y105T	-1.55755	0.480615	17	0.977	-2	0	Y105T.A	0	0.381045	beta_lact_1m40.pdb	Solub. Seq.
Beta-lactamase	Y105V	-1.55131	0.480615	17	0.977	-1	1	Y105V.A	0	0.381045	beta_lact_1m40.pdb	Solub. Seq.
Beta-lactamase	Y105W	0.054448	0.480615	17	0.977	2	1	Y105W.A	0	0.381045	beta_lact_1m40.pdb	Solub. Seq.
Beta-lactamase	S106A	-0.593591	0.580999	28	0.08	1	0	S106A.A	0	0.0445143	beta_lact_1m40.pdb
Beta-lactamase	S106C	-1.84188	0.580999	28	0.08	-1	1	S106C.A	0	0.0445143	beta_lact_1m40.pdb
Beta-lactamase	S106D	-2.48683	0.580999	28	0.08	0	0	S106D.A	0	0.0445143	beta_lact_1m40.pdb
Beta-lactamase	S106E	-2.97964	0.580999	28	0.08	0	0	S106E.A	0	0.0445143	beta_lact_1m40.pdb
Beta-lactamase	S106F	-2.32612	0.580999	28	0.08	-2	0	S106F.A	0	0.0445143	beta_lact_1m40.pdb
Beta-lactamase	S106G	-1.65203	0.580999	28	0.08	0	0	S106G.A	0	0.0445143	beta_lact_1m40.pdb
Beta-lactamase	S106H	-1.90565	0.580999	28	0.08	-1	0	S106H.A	0	0.0445143	beta_lact_1m40.pdb
Beta-lactamase	S106I	-1.89067	0.580999	28	0.08	-2	0	S106I.A	0	0.0445143	beta_lact_1m40.pdb
Beta-lactamase	S106K	-2.46499	0.580999	28	0.08	0	0	S106K.A	0	0.0445143	beta_lact_1m40.pdb
Beta-lactamase	S106L	-3.01317	0.580999	28	0.08	-2	0	S106L.A	0	0.0445143	beta_lact_1m40.pdb
Beta-lactamase	S106M	-2.53788	0.580999	28	0.08	-1	0	S106M.A	0	0.0445143	beta_lact_1m40.pdb
Beta-lactamase	S106N	-1.20668	0.580999	28	0.08	1	1	S106N.A	0	0.0445143	beta_lact_1m40.pdb
Beta-lactamase	S106P	-2.47488	0.580999	28	0.08	-1	0	S106P.A	0	0.0445143	beta_lact_1m40.pdb
Beta-lactamase	S106Q	-3.1118	0.580999	28	0.08	0	1	S106Q.A	0	0.0445143	beta_lact_1m40.pdb
Beta-lactamase	S106R	-2.2317	0.580999	28	0.08	-1	0	S106R.A	0	0.0445143	beta_lact_1m40.pdb
Beta-lactamase	S106T	-1.72305	0.580999	28	0.08	1	1	S106T.A	0	0.0445143	beta_lact_1m40.pdb
Beta-lactamase	S106V	-2.20334	0.580999	28	0.08	-2	0	S106V.A	0	0.0445143	beta_lact_1m40.pdb
Beta-lactamase	S106W	-2.46358	0.580999	28	0.08	-3	0	S106W.A	0	0.0445143	beta_lact_1m40.pdb
Beta-lactamase	S106Y	-2.14097	0.580999	28	0.08	-2	0	S106Y.A	0	0.0445143	beta_lact_1m40.pdb
Beta-lactamase	P107A	-1.61791	0.661065	8	0.186	-1	0	P107A.A	0	0.163855	beta_lact_1m40.pdb
Beta-lactamase	P107C	-2.26398	0.661065	8	0.186	-3	0	P107C.A	0	0.163855	beta_lact_1m40.pdb
Beta-lactamase	P107D	-2.27048	0.661065	8	0.186	-1	0	P107D.A	0	0.163855	beta_lact_1m40.pdb
Beta-lactamase	P107E	-1.50761	0.661065	8	0.186	-1	0	P107E.A	0	0.163855	beta_lact_1m40.pdb
Beta-lactamase	P107F	-2.02733	0.661065	8	0.186	-4	0	P107F.A	0	0.163855	beta_lact_1m40.pdb
Beta-lactamase	P107G	-1.88908	0.661065	8	0.186	-2	0	P107G.A	0	0.163855	beta_lact_1m40.pdb
Beta-lactamase	P107H	-1.60776	0.661065	8	0.186	-2	0	P107H.A	0	0.163855	beta_lact_1m40.pdb
Beta-lactamase	P107I	-1.90231	0.661065	8	0.186	-3	0	P107I.A	0	0.163855	beta_lact_1m40.pdb
Beta-lactamase	P107K	-1.44794	0.661065	8	0.186	-1	0	P107K.A	0	0.163855	beta_lact_1m40.pdb
Beta-lactamase	P107L	-1.56548	0.661065	8	0.186	-3	0	P107L.A	0	0.163855	beta_lact_1m40.pdb
Beta-lactamase	P107M	-1.96294	0.661065	8	0.186	-2	0	P107M.A	0	0.163855	beta_lact_1m40.pdb
Beta-lactamase	P107N	-1.95757	0.661065	8	0.186	-2	0	P107N.A	0	0.163855	beta_lact_1m40.pdb
Beta-lactamase	P107Q	-1.62068	0.661065	8	0.186	-1	0	P107Q.A	0	0.163855	beta_lact_1m40.pdb
Beta-lactamase	P107R	-1.6711	0.661065	8	0.186	-2	0	P107R.A	0	0.163855	beta_lact_1m40.pdb
Beta-lactamase	P107S	-1.69449	0.661065	8	0.186	-1	0	P107S.A	0	0.163855	beta_lact_1m40.pdb
Beta-lactamase	P107T	-1.45528	0.661065	8	0.186	-1	0	P107T.A	0	0.163855	beta_lact_1m40.pdb
Beta-lactamase	P107V	-1.43232	0.661065	8	0.186	-2	0	P107V.A	0	0.163855	beta_lact_1m40.pdb
Beta-lactamase	P107W	-2.1676	0.661065	8	0.186	-4	0	P107W.A	0	0.163855	beta_lact_1m40.pdb
Beta-lactamase	P107Y	-1.39686	0.661065	8	0.186	-3	0	P107Y.A	0	0.163855	beta_lact_1m40.pdb
Beta-lactamase	V108A	-0.238329	0.36782	17	0.33	0	1	V108A.A	0	0.197279	beta_lact_1m40.pdb
Beta-lactamase	V108C	-0.574228	0.36782	17	0.33	-1	0	V108C.A	0	0.197279	beta_lact_1m40.pdb
Beta-lactamase	V108D	-1.66469	0.36782	17	0.33	-3	0	V108D.A	0	0.197279	beta_lact_1m40.pdb
Beta-lactamase	V108E	-0.0408766	0.36782	17	0.33	-2	0	V108E.A	0	0.197279	beta_lact_1m40.pdb
Beta-lactamase	V108F	-1.13847	0.36782	17	0.33	-1	1	V108F.A	0	0.197279	beta_lact_1m40.pdb
Beta-lactamase	V108G	-1.51542	0.36782	17	0.33	-3	0	V108G.A	0	0.197279	beta_lact_1m40.pdb
Beta-lactamase	V108H	-0.994645	0.36782	17	0.33	-3	0	V108H.A	0	0.197279	beta_lact_1m40.pdb
Beta-lactamase	V108I	0.00195383	0.36782	17	0.33	3	1	V108I.A	0	0.197279	beta_lact_1m40.pdb
Beta-lactamase	V108K	-1.28572	0.36782	17	0.33	-2	0	V108K.A	0	0.197279	beta_lact_1m40.pdb
Beta-lactamase	V108L	-0.0405869	0.36782	17	0.33	1	1	V108L.A	0	0.197279	beta_lact_1m40.pdb
Beta-lactamase	V108M	-0.0663073	0.36782	17	0.33	1	1	V108M.A	0	0.197279	beta_lact_1m40.pdb
Beta-lactamase	V108N	-1.48747	0.36782	17	0.33	-3	0	V108N.A	0	0.197279	beta_lact_1m40.pdb
Beta-lactamase	V108P	-2.62073	0.36782	17	0.33	-2	0	V108P.A	0	0.197279	beta_lact_1m40.pdb
Beta-lactamase	V108Q	-0.356223	0.36782	17	0.33	-2	0	V108Q.A	0	0.197279	beta_lact_1m40.pdb
Beta-lactamase	V108R	-1.1481	0.36782	17	0.33	-3	0	V108R.A	0	0.197279	beta_lact_1m40.pdb
Beta-lactamase	V108S	-0.661678	0.36782	17	0.33	-2	0	V108S.A	0	0.197279	beta_lact_1m40.pdb
Beta-lactamase	V108T	-0.284869	0.36782	17	0.33	0	0	V108T.A	0	0.197279	beta_lact_1m40.pdb
Beta-lactamase	V108W	-0.962884	0.36782	17	0.33	-3	1	V108W.A	0	0.197279	beta_lact_1m40.pdb
Beta-lactamase	V108Y	-0.819351	0.36782	17	0.33	-1	1	V108Y.A	0	0.197279	beta_lact_1m40.pdb
Beta-lactamase	T109A	-0.0892998	0.356178	38	0	0	0	T109A.A	0	0	beta_lact_1m40.pdb
Beta-lactamase	T109C	-0.246233	0.356178	38	0	-1	1	T109C.A	0	0	beta_lact_1m40.pdb
Beta-lactamase	T109D	-2.73571	0.356178	38	0	-1	0	T109D.A	0	0	beta_lact_1m40.pdb
Beta-lactamase	T109E	-2.65134	0.356178	38	0	-1	0	T109E.A	0	0	beta_lact_1m40.pdb
Beta-lactamase	T109F	-3.04779	0.356178	38	0	-2	0	T109F.A	0	0	beta_lact_1m40.pdb
Beta-lactamase	T109G	-1.84055	0.356178	38	0	-2	0	T109G.A	0	0	beta_lact_1m40.pdb
Beta-lactamase	T109H	-2.99276	0.356178	38	0	-2	0	T109H.A	0	0	beta_lact_1m40.pdb
Beta-lactamase	T109I	-1.85337	0.356178	38	0	-1	0	T109I.A	0	0	beta_lact_1m40.pdb
Beta-lactamase	T109K	-2.82602	0.356178	38	0	-1	0	T109K.A	0	0	beta_lact_1m40.pdb
Beta-lactamase	T109L	-0.663597	0.356178	38	0	-1	0	T109L.A	0	0	beta_lact_1m40.pdb
Beta-lactamase	T109M	-1.9563	0.356178	38	0	-1	0	T109M.A	0	0	beta_lact_1m40.pdb
Beta-lactamase	T109N	-2.709	0.356178	38	0	0	1	T109N.A	0	0	beta_lact_1m40.pdb
Beta-lactamase	T109P	-2.69224	0.356178	38	0	-1	0	T109P.A	0	0	beta_lact_1m40.pdb
Beta-lactamase	T109Q	-2.80879	0.356178	38	0	-1	1	T109Q.A	0	0	beta_lact_1m40.pdb
Beta-lactamase	T109R	-3.11551	0.356178	38	0	-1	0	T109R.A	0	0	beta_lact_1m40.pdb
Beta-lactamase	T109S	-0.120849	0.356178	38	0	1	1	T109S.A	0	0	beta_lact_1m40.pdb
Beta-lactamase	T109V	-0.579767	0.356178	38	0	0	0	T109V.A	0	0	beta_lact_1m40.pdb
Beta-lactamase	T109W	-2.83784	0.356178	38	0	-2	0	T109W.A	0	0	beta_lact_1m40.pdb
Beta-lactamase	T109Y	-2.7887	0.356178	38	0	-2	0	T109Y.A	0	0	beta_lact_1m40.pdb
Beta-lactamase	E110A	0.055105	0.50291	8	0.907	-1	0	E110A.A	0	0.484803	beta_lact_1m40.pdb
Beta-lactamase	E110C	-1.10934	0.50291	8	0.907	-4	0	E110C.A	0	0.484803	beta_lact_1m40.pdb
Beta-lactamase	E110D	0.0069822	0.50291	8	0.907	2	1	E110D.A	0	0.484803	beta_lact_1m40.pdb
Beta-lactamase	E110F	-0.262698	0.50291	8	0.907	-3	0	E110F.A	0	0.484803	beta_lact_1m40.pdb
Beta-lactamase	E110G	0.0102592	0.50291	8	0.907	-2	0	E110G.A	0	0.484803	beta_lact_1m40.pdb
Beta-lactamase	E110H	-0.0821489	0.50291	8	0.907	0	0	E110H.A	0	0.484803	beta_lact_1m40.pdb
Beta-lactamase	E110I	0.0302598	0.50291	8	0.907	-3	0	E110I.A	0	0.484803	beta_lact_1m40.pdb
Beta-lactamase	E110K	-0.052186	0.50291	8	0.907	1	0	E110K.A	0	0.484803	beta_lact_1m40.pdb
Beta-lactamase	E110L	-0.112488	0.50291	8	0.907	-3	0	E110L.A	0	0.484803	beta_lact_1m40.pdb
Beta-lactamase	E110M	0.0739288	0.50291	8	0.907	-2	0	E110M.A	0	0.484803	beta_lact_1m40.pdb
Beta-lactamase	E110N	-0.0123702	0.50291	8	0.907	0	0	E110N.A	0	0.484803	beta_lact_1m40.pdb
Beta-lactamase	E110P	-1.06267	0.50291	8	0.907	-1	0	E110P.A	0	0.484803	beta_lact_1m40.pdb
Beta-lactamase	E110Q	-0.0293967	0.50291	8	0.907	2	0	E110Q.A	0	0.484803	beta_lact_1m40.pdb
Beta-lactamase	E110R	-0.0434452	0.50291	8	0.907	0	0	E110R.A	0	0.484803	beta_lact_1m40.pdb
Beta-lactamase	E110S	0.0549073	0.50291	8	0.907	0	0	E110S.A	0	0.484803	beta_lact_1m40.pdb
Beta-lactamase	E110T	-0.0267291	0.50291	8	0.907	-1	0	E110T.A	0	0.484803	beta_lact_1m40.pdb
Beta-lactamase	E110V	0.0212421	0.50291	8	0.907	-2	0	E110V.A	0	0.484803	beta_lact_1m40.pdb
Beta-lactamase	E110W	-0.423568	0.50291	8	0.907	-3	0	E110W.A	0	0.484803	beta_lact_1m40.pdb
Beta-lactamase	E110Y	-0.185634	0.50291	8	0.907	-2	0	E110Y.A	0	0.484803	beta_lact_1m40.pdb
Beta-lactamase	K111A	0.0175708	0.52279	8	1.531	-1	0	K111A.A	0	0.642798	beta_lact_1m40.pdb	Exposed Solub.
Beta-lactamase	K111C	-0.977216	0.52279	8	1.531	-3	0	K111C.A	0	0.642798	beta_lact_1m40.pdb	Exposed Solub.
Beta-lactamase	K111D	-0.0429581	0.52279	8	1.531	-1	0	K111D.A	0	0.642798	beta_lact_1m40.pdb	Exposed Solub.
Beta-lactamase	K111E	-0.0464584	0.52279	8	1.531	1	0	K111E.A	0	0.642798	beta_lact_1m40.pdb	Exposed Solub.
Beta-lactamase	K111F	-0.125325	0.52279	8	1.531	-3	0	K111F.A	0	0.642798	beta_lact_1m40.pdb	Exposed Solub.
Beta-lactamase	K111G	-0.00643175	0.52279	8	1.531	-2	0	K111G.A	0	0.642798	beta_lact_1m40.pdb	Exposed Solub.
Beta-lactamase	K111H	-0.0509969	0.52279	8	1.531	-1	1	K111H.A	0	0.642798	beta_lact_1m40.pdb	Exposed Solub.
Beta-lactamase	K111I	-0.0635114	0.52279	8	1.531	-3	0	K111I.A	0	0.642798	beta_lact_1m40.pdb	Exposed Solub.
Beta-lactamase	K111L	0.0110943	0.52279	8	1.531	-2	0	K111L.A	0	0.642798	beta_lact_1m40.pdb	Exposed Solub.
Beta-lactamase	K111M	0.0411602	0.52279	8	1.531	-1	0	K111M.A	0	0.642798	beta_lact_1m40.pdb	Exposed Solub.
Beta-lactamase	K111N	0.0310063	0.52279	8	1.531	0	0	K111N.A	0	0.642798	beta_lact_1m40.pdb	Exposed Solub.
Beta-lactamase	K111P	-0.973441	0.52279	8	1.531	-1	0	K111P.A	0	0.642798	beta_lact_1m40.pdb	Exposed Solub.
Beta-lactamase	K111Q	0.0153137	0.52279	8	1.531	1	0	K111Q.A	0	0.642798	beta_lact_1m40.pdb	Exposed Solub.
Beta-lactamase	K111R	0.00721505	0.52279	8	1.531	2	1	K111R.A	0	0.642798	beta_lact_1m40.pdb	Exposed Solub.
Beta-lactamase	K111S	-0.0134751	0.52279	8	1.531	0	0	K111S.A	0	0.642798	beta_lact_1m40.pdb	Exposed Solub.
Beta-lactamase	K111T	0.00210474	0.52279	8	1.531	-1	0	K111T.A	0	0.642798	beta_lact_1m40.pdb	Exposed Solub.
Beta-lactamase	K111V	-0.0350123	0.52279	8	1.531	-2	0	K111V.A	0	0.642798	beta_lact_1m40.pdb	Exposed Solub.
Beta-lactamase	K111W	-0.118992	0.52279	8	1.531	-3	0	K111W.A	0	0.642798	beta_lact_1m40.pdb	Exposed Solub.
Beta-lactamase	K111Y	-0.101599	0.52279	8	1.531	-2	0	K111Y.A	0	0.642798	beta_lact_1m40.pdb	Exposed Solub.
Beta-lactamase	H112A	-0.180897	0.440527	21	0.781	-2	0	H112A.A	0	0.365473	beta_lact_1m40.pdb	Exposed Solub.
Beta-lactamase	H112C	-0.942353	0.440527	21	0.781	-3	0	H112C.A	0	0.365473	beta_lact_1m40.pdb	Exposed Solub.
Beta-lactamase	H112D	-1.82405	0.440527	21	0.781	-1	0	H112D.A	0	0.365473	beta_lact_1m40.pdb	Exposed Solub.
Beta-lactamase	H112E	-1.05039	0.440527	21	0.781	0	0	H112E.A	0	0.365473	beta_lact_1m40.pdb	Exposed Solub.
Beta-lactamase	H112F	-0.0537754	0.440527	21	0.781	-1	0	H112F.A	0	0.365473	beta_lact_1m40.pdb	Exposed Solub.
Beta-lactamase	H112G	-0.224714	0.440527	21	0.781	-2	0	H112G.A	0	0.365473	beta_lact_1m40.pdb	Exposed Solub.
Beta-lactamase	H112I	-1.9902	0.440527	21	0.781	-3	0	H112I.A	0	0.365473	beta_lact_1m40.pdb	Exposed Solub.
Beta-lactamase	H112K	0.0124417	0.440527	21	0.781	-1	1	H112K.A	0	0.365473	beta_lact_1m40.pdb	Exposed Solub.
Beta-lactamase	H112L	-0.418582	0.440527	21	0.781	-3	0	H112L.A	0	0.365473	beta_lact_1m40.pdb	Exposed Solub.
Beta-lactamase	H112M	-0.156593	0.440527	21	0.781	-2	0	H112M.A	0	0.365473	beta_lact_1m40.pdb	Exposed Solub.
Beta-lactamase	H112N	-0.0166811	0.440527	21	0.781	1	0	H112N.A	0	0.365473	beta_lact_1m40.pdb	Exposed Solub.	TRUE
Beta-lactamase	H112P	-2.30107	0.440527	21	0.781	-2	0	H112P.A	0	0.365473	beta_lact_1m40.pdb	Exposed Solub.
Beta-lactamase	H112Q	-0.231536	0.440527	21	0.781	0	0	H112Q.A	0	0.365473	beta_lact_1m40.pdb	Exposed Solub.
Beta-lactamase	H112R	-0.059301	0.440527	21	0.781	0	1	H112R.A	0	0.365473	beta_lact_1m40.pdb	Exposed Solub.
Beta-lactamase	H112S	-0.160451	0.440527	21	0.781	-1	0	H112S.A	0	0.365473	beta_lact_1m40.pdb	Exposed Solub.
Beta-lactamase	H112T	-1.55126	0.440527	21	0.781	-2	0	H112T.A	0	0.365473	beta_lact_1m40.pdb	Exposed Solub.
Beta-lactamase	H112V	-1.74121	0.440527	21	0.781	-3	0	H112V.A	0	0.365473	beta_lact_1m40.pdb	Exposed Solub.
Beta-lactamase	H112W	-0.56047	0.440527	21	0.781	-2	0	H112W.A	0	0.365473	beta_lact_1m40.pdb	Exposed Solub.
Beta-lactamase	H112Y	0.104755	0.440527	21	0.781	2	0	H112Y.A	0	0.365473	beta_lact_1m40.pdb	Exposed Solub.
Beta-lactamase	L113A	-0.178922	0.289401	9	0.412	-1	1	L113A.A	0	0.257474	beta_lact_1m40.pdb	Solub. Seq.
Beta-lactamase	L113C	-0.230763	0.289401	9	0.412	-1	0	L113C.A	0	0.257474	beta_lact_1m40.pdb	Solub. Seq.
Beta-lactamase	L113D	-1.70547	0.289401	9	0.412	-4	0	L113D.A	0	0.257474	beta_lact_1m40.pdb	Solub. Seq.
Beta-lactamase	L113E	-1.00141	0.289401	9	0.412	-3	0	L113E.A	0	0.257474	beta_lact_1m40.pdb	Solub. Seq.
Beta-lactamase	L113F	-0.056213	0.289401	9	0.412	0	1	L113F.A	0	0.257474	beta_lact_1m40.pdb	Solub. Seq.
Beta-lactamase	L113G	-1.33858	0.289401	9	0.412	-4	0	L113G.A	0	0.257474	beta_lact_1m40.pdb	Solub. Seq.
Beta-lactamase	L113H	-0.119595	0.289401	9	0.412	-3	0	L113H.A	0	0.257474	beta_lact_1m40.pdb	Solub. Seq.
Beta-lactamase	L113I	0.0512104	0.289401	9	0.412	2	1	L113I.A	0	0.257474	beta_lact_1m40.pdb	Solub. Seq.
Beta-lactamase	L113K	-0.44529	0.289401	9	0.412	-2	0	L113K.A	0	0.257474	beta_lact_1m40.pdb	Solub. Seq.
Beta-lactamase	L113M	-0.00817851	0.289401	9	0.412	2	1	L113M.A	0	0.257474	beta_lact_1m40.pdb	Solub. Seq.
Beta-lactamase	L113N	-1.79392	0.289401	9	0.412	-3	0	L113N.A	0	0.257474	beta_lact_1m40.pdb	Solub. Seq.
Beta-lactamase	L113P	-1.12483	0.289401	9	0.412	-3	0	L113P.A	0	0.257474	beta_lact_1m40.pdb	Solub. Seq.
Beta-lactamase	L113Q	-0.0833218	0.289401	9	0.412	-2	0	L113Q.A	0	0.257474	beta_lact_1m40.pdb	Solub. Seq.
Beta-lactamase	L113R	-0.788257	0.289401	9	0.412	-2	0	L113R.A	0	0.257474	beta_lact_1m40.pdb	Solub. Seq.
Beta-lactamase	L113S	-0.255496	0.289401	9	0.412	-2	0	L113S.A	0	0.257474	beta_lact_1m40.pdb	Solub. Seq.
Beta-lactamase	L113T	-0.0554758	0.289401	9	0.412	-1	0	L113T.A	0	0.257474	beta_lact_1m40.pdb	Solub. Seq.
Beta-lactamase	L113V	0.0350174	0.289401	9	0.412	1	1	L113V.A	0	0.257474	beta_lact_1m40.pdb	Solub. Seq.
Beta-lactamase	L113W	-0.0809397	0.289401	9	0.412	-2	1	L113W.A	0	0.257474	beta_lact_1m40.pdb	Solub. Seq.
Beta-lactamase	L113Y	-0.0792563	0.289401	9	0.412	-1	1	L113Y.A	0	0.257474	beta_lact_1m40.pdb	Solub. Seq.
Beta-lactamase	T114A	0.0405273	0.255574	0	1.387	0	0	T114A.A	0	0.754769	beta_lact_1m40.pdb	Solub. Seq.
Beta-lactamase	T114C	-0.224731	0.255574	0	1.387	-1	1	T114C.A	0	0.754769	beta_lact_1m40.pdb	Solub. Seq.
Beta-lactamase	T114D	0.00159906	0.255574	0	1.387	-1	0	T114D.A	0	0.754769	beta_lact_1m40.pdb	Solub. Seq.
Beta-lactamase	T114E	0.0284617	0.255574	0	1.387	-1	0	T114E.A	0	0.754769	beta_lact_1m40.pdb	Solub. Seq.
Beta-lactamase	T114F	0.0490814	0.255574	0	1.387	-2	0	T114F.A	0	0.754769	beta_lact_1m40.pdb	Solub. Seq.
Beta-lactamase	T114G	0.0687579	0.255574	0	1.387	-2	0	T114G.A	0	0.754769	beta_lact_1m40.pdb	Solub. Seq.
Beta-lactamase	T114H	0.0127002	0.255574	0	1.387	-2	0	T114H.A	0	0.754769	beta_lact_1m40.pdb	Solub. Seq.
Beta-lactamase	T114I	0.0848954	0.255574	0	1.387	-1	0	T114I.A	0	0.754769	beta_lact_1m40.pdb	Solub. Seq.
Beta-lactamase	T114K	0.0611754	0.255574	0	1.387	-1	0	T114K.A	0	0.754769	beta_lact_1m40.pdb	Solub. Seq.	TRUE
Beta-lactamase	T114L	0.0124459	0.255574	0	1.387	-1	0	T114L.A	0	0.754769	beta_lact_1m40.pdb	Solub. Seq.
Beta-lactamase	T114M	0.00822284	0.255574	0	1.387	-1	0	T114M.A	0	0.754769	beta_lact_1m40.pdb	Solub. Seq.
Beta-lactamase	T114N	0.0495275	0.255574	0	1.387	0	1	T114N.A	0	0.754769	beta_lact_1m40.pdb	Solub. Seq.
Beta-lactamase	T114P	-0.0189681	0.255574	0	1.387	-1	0	T114P.A	0	0.754769	beta_lact_1m40.pdb	Solub. Seq.
Beta-lactamase	T114Q	-0.0518178	0.255574	0	1.387	-1	1	T114Q.A	0	0.754769	beta_lact_1m40.pdb	Solub. Seq.	TRUE
Beta-lactamase	T114R	0.0194111	0.255574	0	1.387	-1	0	T114R.A	0	0.754769	beta_lact_1m40.pdb	Solub. Seq.	TRUE
Beta-lactamase	T114S	0.0182868	0.255574	0	1.387	1	1	T114S.A	0	0.754769	beta_lact_1m40.pdb	Solub. Seq.
Beta-lactamase	T114V	0.000436852	0.255574	0	1.387	0	0	T114V.A	0	0.754769	beta_lact_1m40.pdb	Solub. Seq.
Beta-lactamase	T114W	0.00649285	0.255574	0	1.387	-2	0	T114W.A	0	0.754769	beta_lact_1m40.pdb	Solub. Seq.
Beta-lactamase	T114Y	0.0544256	0.255574	0	1.387	-2	0	T114Y.A	0	0.754769	beta_lact_1m40.pdb	Solub. Seq.
Beta-lactamase	D115A	-0.0660538	0.23855	11	0.879	-2	0	D115A.A	0	0.589265	beta_lact_1m40.pdb
Beta-lactamase	D115C	-0.304002	0.23855	11	0.879	-3	0	D115C.A	0	0.589265	beta_lact_1m40.pdb
Beta-lactamase	D115E	-0.00572765	0.23855	11	0.879	2	1	D115E.A	0	0.589265	beta_lact_1m40.pdb
Beta-lactamase	D115F	-0.231183	0.23855	11	0.879	-3	0	D115F.A	0	0.589265	beta_lact_1m40.pdb
Beta-lactamase	D115G	-0.0609063	0.23855	11	0.879	-1	0	D115G.A	0	0.589265	beta_lact_1m40.pdb
Beta-lactamase	D115H	-0.0347601	0.23855	11	0.879	-1	0	D115H.A	0	0.589265	beta_lact_1m40.pdb
Beta-lactamase	D115I	-0.101363	0.23855	11	0.879	-3	0	D115I.A	0	0.589265	beta_lact_1m40.pdb
Beta-lactamase	D115K	-0.0426442	0.23855	11	0.879	-1	0	D115K.A	0	0.589265	beta_lact_1m40.pdb
Beta-lactamase	D115L	-0.187793	0.23855	11	0.879	-4	0	D115L.A	0	0.589265	beta_lact_1m40.pdb
Beta-lactamase	D115M	-0.118089	0.23855	11	0.879	-3	0	D115M.A	0	0.589265	beta_lact_1m40.pdb
Beta-lactamase	D115N	-0.0525881	0.23855	11	0.879	1	0	D115N.A	0	0.589265	beta_lact_1m40.pdb
Beta-lactamase	D115P	-0.731114	0.23855	11	0.879	-1	0	D115P.A	0	0.589265	beta_lact_1m40.pdb
Beta-lactamase	D115Q	-0.0118837	0.23855	11	0.879	0	0	D115Q.A	0	0.589265	beta_lact_1m40.pdb
Beta-lactamase	D115R	-0.0845421	0.23855	11	0.879	-2	0	D115R.A	0	0.589265	beta_lact_1m40.pdb
Beta-lactamase	D115S	-0.0234613	0.23855	11	0.879	0	0	D115S.A	0	0.589265	beta_lact_1m40.pdb
Beta-lactamase	D115T	0.0226489	0.23855	11	0.879	-1	0	D115T.A	0	0.589265	beta_lact_1m40.pdb
Beta-lactamase	D115V	-0.0863038	0.23855	11	0.879	-3	0	D115V.A	0	0.589265	beta_lact_1m40.pdb
Beta-lactamase	D115W	-0.320756	0.23855	11	0.879	-4	0	D115W.A	0	0.589265	beta_lact_1m40.pdb
Beta-lactamase	D115Y	-0.103098	0.23855	11	0.879	-3	0	D115Y.A	0	0.589265	beta_lact_1m40.pdb
Beta-lactamase	G116A	-1.76816	0.383306	9	0.033	0	0	G116A.A	0	0.0404179	beta_lact_1m40.pdb
Beta-lactamase	G116C	-1.69325	0.383306	9	0.033	-3	0	G116C.A	0	0.0404179	beta_lact_1m40.pdb
Beta-lactamase	G116D	-1.98867	0.383306	9	0.033	-1	0	G116D.A	0	0.0404179	beta_lact_1m40.pdb
Beta-lactamase	G116E	-2.49769	0.383306	9	0.033	-2	0	G116E.A	0	0.0404179	beta_lact_1m40.pdb
Beta-lactamase	G116F	-1.70259	0.383306	9	0.033	-3	0	G116F.A	0	0.0404179	beta_lact_1m40.pdb
Beta-lactamase	G116H	-1.94717	0.383306	9	0.033	-2	0	G116H.A	0	0.0404179	beta_lact_1m40.pdb
Beta-lactamase	G116I	-2.6941	0.383306	9	0.033	-4	0	G116I.A	0	0.0404179	beta_lact_1m40.pdb
Beta-lactamase	G116K	-1.49548	0.383306	9	0.033	-2	0	G116K.A	0	0.0404179	beta_lact_1m40.pdb
Beta-lactamase	G116L	-2.13451	0.383306	9	0.033	-4	0	G116L.A	0	0.0404179	beta_lact_1m40.pdb
Beta-lactamase	G116M	-2.69107	0.383306	9	0.033	-3	0	G116M.A	0	0.0404179	beta_lact_1m40.pdb
Beta-lactamase	G116N	-1.9791	0.383306	9	0.033	0	0	G116N.A	0	0.0404179	beta_lact_1m40.pdb
Beta-lactamase	G116P	-2.04817	0.383306	9	0.033	-2	0	G116P.A	0	0.0404179	beta_lact_1m40.pdb
Beta-lactamase	G116Q	-2.11168	0.383306	9	0.033	-2	0	G116Q.A	0	0.0404179	beta_lact_1m40.pdb
Beta-lactamase	G116R	-2.50865	0.383306	9	0.033	-2	0	G116R.A	0	0.0404179	beta_lact_1m40.pdb
Beta-lactamase	G116S	-1.69832	0.383306	9	0.033	0	0	G116S.A	0	0.0404179	beta_lact_1m40.pdb
Beta-lactamase	G116T	-1.88715	0.383306	9	0.033	-2	0	G116T.A	0	0.0404179	beta_lact_1m40.pdb
Beta-lactamase	G116V	-2.47802	0.383306	9	0.033	-3	0	G116V.A	0	0.0404179	beta_lact_1m40.pdb
Beta-lactamase	G116W	-1.9791	0.383306	9	0.033	-2	0	G116W.A	0	0.0404179	beta_lact_1m40.pdb
Beta-lactamase	G116Y	-1.92404	0.383306	9	0.033	-3	0	G116Y.A	0	0.0404179	beta_lact_1m40.pdb
Beta-lactamase	M117A	-1.66035	0.544426	29	0.08	-1	1	M117A.A	0	0.0234389	beta_lact_1m40.pdb
Beta-lactamase	M117C	-2.29635	0.544426	29	0.08	-1	0	M117C.A	0	0.0234389	beta_lact_1m40.pdb
Beta-lactamase	M117D	-2.42318	0.544426	29	0.08	-3	0	M117D.A	0	0.0234389	beta_lact_1m40.pdb
Beta-lactamase	M117E	-2.74774	0.544426	29	0.08	-2	0	M117E.A	0	0.0234389	beta_lact_1m40.pdb
Beta-lactamase	M117F	-2.23162	0.544426	29	0.08	0	1	M117F.A	0	0.0234389	beta_lact_1m40.pdb
Beta-lactamase	M117G	-3.11031	0.544426	29	0.08	-3	0	M117G.A	0	0.0234389	beta_lact_1m40.pdb
Beta-lactamase	M117H	-2.69457	0.544426	29	0.08	-2	0	M117H.A	0	0.0234389	beta_lact_1m40.pdb
Beta-lactamase	M117I	-0.68416	0.544426	29	0.08	1	1	M117I.A	0	0.0234389	beta_lact_1m40.pdb
Beta-lactamase	M117K	-1.94208	0.544426	29	0.08	-1	0	M117K.A	0	0.0234389	beta_lact_1m40.pdb
Beta-lactamase	M117L	-0.112631	0.544426	29	0.08	2	1	M117L.A	0	0.0234389	beta_lact_1m40.pdb
Beta-lactamase	M117N	-2.30546	0.544426	29	0.08	-2	0	M117N.A	0	0.0234389	beta_lact_1m40.pdb
Beta-lactamase	M117P	-2.8251	0.544426	29	0.08	-2	0	M117P.A	0	0.0234389	beta_lact_1m40.pdb
Beta-lactamase	M117Q	-1.05721	0.544426	29	0.08	0	0	M117Q.A	0	0.0234389	beta_lact_1m40.pdb
Beta-lactamase	M117R	-1.96726	0.544426	29	0.08	-1	0	M117R.A	0	0.0234389	beta_lact_1m40.pdb
Beta-lactamase	M117S	-2.11679	0.544426	29	0.08	-1	0	M117S.A	0	0.0234389	beta_lact_1m40.pdb
Beta-lactamase	M117T	-1.98619	0.544426	29	0.08	-1	0	M117T.A	0	0.0234389	beta_lact_1m40.pdb
Beta-lactamase	M117V	-1.68219	0.544426	29	0.08	1	1	M117V.A	0	0.0234389	beta_lact_1m40.pdb
Beta-lactamase	M117W	-2.90694	0.544426	29	0.08	-1	1	M117W.A	0	0.0234389	beta_lact_1m40.pdb
Beta-lactamase	M117Y	-2.52226	0.544426	29	0.08	-1	1	M117Y.A	0	0.0234389	beta_lact_1m40.pdb
Beta-lactamase	T118A	-1.37889	0.578693	29	0.159	0	0	T118A.A	0	0.0954765	beta_lact_1m40.pdb
Beta-lactamase	T118C	-1.56967	0.578693	29	0.159	-1	1	T118C.A	0	0.0954765	beta_lact_1m40.pdb
Beta-lactamase	T118D	-0.767261	0.578693	29	0.159	-1	0	T118D.A	0	0.0954765	beta_lact_1m40.pdb
Beta-lactamase	T118E	-0.00167501	0.578693	29	0.159	-1	0	T118E.A	0	0.0954765	beta_lact_1m40.pdb
Beta-lactamase	T118F	-2.04554	0.578693	29	0.159	-2	0	T118F.A	0	0.0954765	beta_lact_1m40.pdb
Beta-lactamase	T118G	-1.92948	0.578693	29	0.159	-2	0	T118G.A	0	0.0954765	beta_lact_1m40.pdb
Beta-lactamase	T118H	-2.34861	0.578693	29	0.159	-2	0	T118H.A	0	0.0954765	beta_lact_1m40.pdb
Beta-lactamase	T118I	-1.54788	0.578693	29	0.159	-1	0	T118I.A	0	0.0954765	beta_lact_1m40.pdb
Beta-lactamase	T118K	-1.58631	0.578693	29	0.159	-1	0	T118K.A	0	0.0954765	beta_lact_1m40.pdb
Beta-lactamase	T118L	-0.831107	0.578693	29	0.159	-1	0	T118L.A	0	0.0954765	beta_lact_1m40.pdb
Beta-lactamase	T118M	-1.06016	0.578693	29	0.159	-1	0	T118M.A	0	0.0954765	beta_lact_1m40.pdb
Beta-lactamase	T118N	-0.573048	0.578693	29	0.159	0	1	T118N.A	0	0.0954765	beta_lact_1m40.pdb
Beta-lactamase	T118P	-1.67621	0.578693	29	0.159	-1	0	T118P.A	0	0.0954765	beta_lact_1m40.pdb
Beta-lactamase	T118Q	-0.500701	0.578693	29	0.159	-1	1	T118Q.A	0	0.0954765	beta_lact_1m40.pdb
Beta-lactamase	T118R	-2.09484	0.578693	29	0.159	-1	0	T118R.A	0	0.0954765	beta_lact_1m40.pdb
Beta-lactamase	T118S	-0.0735224	0.578693	29	0.159	1	1	T118S.A	0	0.0954765	beta_lact_1m40.pdb
Beta-lactamase	T118V	-1.53985	0.578693	29	0.159	0	0	T118V.A	0	0.0954765	beta_lact_1m40.pdb
Beta-lactamase	T118W	-2.49123	0.578693	29	0.159	-2	0	T118W.A	0	0.0954765	beta_lact_1m40.pdb
Beta-lactamase	T118Y	-2.16258	0.578693	29	0.159	-2	0	T118Y.A	0	0.0954765	beta_lact_1m40.pdb
Beta-lactamase	V119A	-1.94744	0.390005	18	0	0	1	V119A.A	0	0.000326073	beta_lact_1m40.pdb
Beta-lactamase	V119C	-2.28371	0.390005	18	0	-1	0	V119C.A	0	0.000326073	beta_lact_1m40.pdb
Beta-lactamase	V119D	-2.88155	0.390005	18	0	-3	0	V119D.A	0	0.000326073	beta_lact_1m40.pdb
Beta-lactamase	V119E	-2.56543	0.390005	18	0	-2	0	V119E.A	0	0.000326073	beta_lact_1m40.pdb
Beta-lactamase	V119F	-1.85955	0.390005	18	0	-1	1	V119F.A	0	0.000326073	beta_lact_1m40.pdb
Beta-lactamase	V119G	-2.6304	0.390005	18	0	-3	0	V119G.A	0	0.000326073	beta_lact_1m40.pdb
Beta-lactamase	V119H	-2.17083	0.390005	18	0	-3	0	V119H.A	0	0.000326073	beta_lact_1m40.pdb
Beta-lactamase	V119I	0.02286	0.390005	18	0	3	1	V119I.A	0	0.000326073	beta_lact_1m40.pdb
Beta-lactamase	V119K	-2.74359	0.390005	18	0	-2	0	V119K.A	0	0.000326073	beta_lact_1m40.pdb
Beta-lactamase	V119L	-0.058099	0.390005	18	0	1	1	V119L.A	0	0.000326073	beta_lact_1m40.pdb
Beta-lactamase	V119M	-0.0485774	0.390005	18	0	1	1	V119M.A	0	0.000326073	beta_lact_1m40.pdb
Beta-lactamase	V119N	-2.18546	0.390005	18	0	-3	0	V119N.A	0	0.000326073	beta_lact_1m40.pdb
Beta-lactamase	V119P	-1.98814	0.390005	18	0	-2	0	V119P.A	0	0.000326073	beta_lact_1m40.pdb
Beta-lactamase	V119Q	-2.29883	0.390005	18	0	-2	0	V119Q.A	0	0.000326073	beta_lact_1m40.pdb
Beta-lactamase	V119R	-2.85108	0.390005	18	0	-3	0	V119R.A	0	0.000326073	beta_lact_1m40.pdb
Beta-lactamase	V119S	-2.6258	0.390005	18	0	-2	0	V119S.A	0	0.000326073	beta_lact_1m40.pdb
Beta-lactamase	V119T	-1.37063	0.390005	18	0	0	0	V119T.A	0	0.000326073	beta_lact_1m40.pdb
Beta-lactamase	V119W	-2.96248	0.390005	18	0	-3	1	V119W.A	0	0.000326073	beta_lact_1m40.pdb
Beta-lactamase	V119Y	-2.3042	0.390005	18	0	-1	1	V119Y.A	0	0.000326073	beta_lact_1m40.pdb
Beta-lactamase	R120A	0.0577801	0.24514	23	1.115	-1	0	R120A.A	0	0.397893	beta_lact_1m40.pdb
Beta-lactamase	R120C	0.0224297	0.24514	23	1.115	-3	0	R120C.A	0	0.397893	beta_lact_1m40.pdb
Beta-lactamase	R120D	0.0305346	0.24514	23	1.115	-2	0	R120D.A	0	0.397893	beta_lact_1m40.pdb
Beta-lactamase	R120E	0.0490501	0.24514	23	1.115	0	0	R120E.A	0	0.397893	beta_lact_1m40.pdb
Beta-lactamase	R120F	-0.00685319	0.24514	23	1.115	-3	0	R120F.A	0	0.397893	beta_lact_1m40.pdb
Beta-lactamase	R120G	0.0150361	0.24514	23	1.115	-2	0	R120G.A	0	0.397893	beta_lact_1m40.pdb
Beta-lactamase	R120H	0.0463388	0.24514	23	1.115	0	1	R120H.A	0	0.397893	beta_lact_1m40.pdb
Beta-lactamase	R120I	-0.472002	0.24514	23	1.115	-3	0	R120I.A	0	0.397893	beta_lact_1m40.pdb
Beta-lactamase	R120K	-0.0423414	0.24514	23	1.115	2	1	R120K.A	0	0.397893	beta_lact_1m40.pdb
Beta-lactamase	R120L	-0.0234113	0.24514	23	1.115	-2	0	R120L.A	0	0.397893	beta_lact_1m40.pdb
Beta-lactamase	R120M	-0.0242569	0.24514	23	1.115	-1	0	R120M.A	0	0.397893	beta_lact_1m40.pdb
Beta-lactamase	R120N	0.0406244	0.24514	23	1.115	0	0	R120N.A	0	0.397893	beta_lact_1m40.pdb
Beta-lactamase	R120P	-1.72487	0.24514	23	1.115	-2	0	R120P.A	0	0.397893	beta_lact_1m40.pdb
Beta-lactamase	R120Q	0.110618	0.24514	23	1.115	1	0	R120Q.A	0	0.397893	beta_lact_1m40.pdb
Beta-lactamase	R120S	0.0907507	0.24514	23	1.115	-1	0	R120S.A	0	0.397893	beta_lact_1m40.pdb
Beta-lactamase	R120T	0.015905	0.24514	23	1.115	-1	0	R120T.A	0	0.397893	beta_lact_1m40.pdb
Beta-lactamase	R120V	-0.175151	0.24514	23	1.115	-3	0	R120V.A	0	0.397893	beta_lact_1m40.pdb
Beta-lactamase	R120W	0.0681416	0.24514	23	1.115	-3	0	R120W.A	0	0.397893	beta_lact_1m40.pdb
Beta-lactamase	R120Y	0.0220568	0.24514	23	1.115	-2	0	R120Y.A	0	0.397893	beta_lact_1m40.pdb
Beta-lactamase	E121A	-0.286136	0.585832	31	0.79	-1	0	E121A.A	0	0.391143	beta_lact_1m40.pdb
Beta-lactamase	E121C	-2.12884	0.585832	31	0.79	-4	0	E121C.A	0	0.391143	beta_lact_1m40.pdb
Beta-lactamase	E121D	0.050682	0.585832	31	0.79	2	1	E121D.A	0	0.391143	beta_lact_1m40.pdb
Beta-lactamase	E121F	-2.81073	0.585832	31	0.79	-3	0	E121F.A	0	0.391143	beta_lact_1m40.pdb
Beta-lactamase	E121G	-0.21126	0.585832	31	0.79	-2	0	E121G.A	0	0.391143	beta_lact_1m40.pdb
Beta-lactamase	E121H	-0.909007	0.585832	31	0.79	0	0	E121H.A	0	0.391143	beta_lact_1m40.pdb
Beta-lactamase	E121I	-2.33293	0.585832	31	0.79	-3	0	E121I.A	0	0.391143	beta_lact_1m40.pdb
Beta-lactamase	E121K	-1.41413	0.585832	31	0.79	1	0	E121K.A	0	0.391143	beta_lact_1m40.pdb
Beta-lactamase	E121L	-2.74862	0.585832	31	0.79	-3	0	E121L.A	0	0.391143	beta_lact_1m40.pdb
Beta-lactamase	E121M	-1.63993	0.585832	31	0.79	-2	0	E121M.A	0	0.391143	beta_lact_1m40.pdb
Beta-lactamase	E121N	-0.608435	0.585832	31	0.79	0	0	E121N.A	0	0.391143	beta_lact_1m40.pdb
Beta-lactamase	E121P	-2.89513	0.585832	31	0.79	-1	0	E121P.A	0	0.391143	beta_lact_1m40.pdb
Beta-lactamase	E121Q	-0.0554574	0.585832	31	0.79	2	0	E121Q.A	0	0.391143	beta_lact_1m40.pdb
Beta-lactamase	E121R	-1.73497	0.585832	31	0.79	0	0	E121R.A	0	0.391143	beta_lact_1m40.pdb
Beta-lactamase	E121S	-0.36467	0.585832	31	0.79	0	0	E121S.A	0	0.391143	beta_lact_1m40.pdb
Beta-lactamase	E121T	-1.9042	0.585832	31	0.79	-1	0	E121T.A	0	0.391143	beta_lact_1m40.pdb
Beta-lactamase	E121V	-2.23645	0.585832	31	0.79	-2	0	E121V.A	0	0.391143	beta_lact_1m40.pdb
Beta-lactamase	E121W	-2.69587	0.585832	31	0.79	-3	0	E121W.A	0	0.391143	beta_lact_1m40.pdb
Beta-lactamase	E121Y	-2.12499	0.585832	31	0.79	-2	0	E121Y.A	0	0.391143	beta_lact_1m40.pdb
Beta-lactamase	L122A	-1.65668	0.774959	33	0	-1	1	L122A.A	0	0	beta_lact_1m40.pdb
Beta-lactamase	L122C	-1.95685	0.774959	33	0	-1	0	L122C.A	0	0	beta_lact_1m40.pdb
Beta-lactamase	L122D	-2.63523	0.774959	33	0	-4	0	L122D.A	0	0	beta_lact_1m40.pdb
Beta-lactamase	L122E	-2.68909	0.774959	33	0	-3	0	L122E.A	0	0	beta_lact_1m40.pdb
Beta-lactamase	L122F	-1.8854	0.774959	33	0	0	1	L122F.A	0	0	beta_lact_1m40.pdb
Beta-lactamase	L122G	-2.80456	0.774959	33	0	-4	0	L122G.A	0	0	beta_lact_1m40.pdb
Beta-lactamase	L122H	-2.43677	0.774959	33	0	-3	0	L122H.A	0	0	beta_lact_1m40.pdb
Beta-lactamase	L122I	-1.59368	0.774959	33	0	2	1	L122I.A	0	0	beta_lact_1m40.pdb
Beta-lactamase	L122K	-2.73271	0.774959	33	0	-2	0	L122K.A	0	0	beta_lact_1m40.pdb
Beta-lactamase	L122M	-0.315339	0.774959	33	0	2	1	L122M.A	0	0	beta_lact_1m40.pdb
Beta-lactamase	L122N	-2.92647	0.774959	33	0	-3	0	L122N.A	0	0	beta_lact_1m40.pdb
Beta-lactamase	L122P	-2.77929	0.774959	33	0	-3	0	L122P.A	0	0	beta_lact_1m40.pdb
Beta-lactamase	L122Q	-2.67352	0.774959	33	0	-2	0	L122Q.A	0	0	beta_lact_1m40.pdb
Beta-lactamase	L122R	-2.67645	0.774959	33	0	-2	0	L122R.A	0	0	beta_lact_1m40.pdb
Beta-lactamase	L122S	-2.48862	0.774959	33	0	-2	0	L122S.A	0	0	beta_lact_1m40.pdb
Beta-lactamase	L122T	-2.41339	0.774959	33	0	-1	0	L122T.A	0	0	beta_lact_1m40.pdb
Beta-lactamase	L122V	-1.78337	0.774959	33	0	1	1	L122V.A	0	0	beta_lact_1m40.pdb
Beta-lactamase	L122W	-2.64323	0.774959	33	0	-2	1	L122W.A	0	0	beta_lact_1m40.pdb
Beta-lactamase	L122Y	-2.90111	0.774959	33	0	-1	1	L122Y.A	0	0	beta_lact_1m40.pdb
Beta-lactamase	C123A	-1.3671	0.342779	34	0	0	0	C123A.A	0	0	beta_lact_1m40.pdb
Beta-lactamase	C123D	-2.6396	0.342779	34	0	-3	0	C123D.A	0	0	beta_lact_1m40.pdb
Beta-lactamase	C123E	-3.29998	0.342779	34	0	-4	0	C123E.A	0	0	beta_lact_1m40.pdb
Beta-lactamase	C123F	-2.9775	0.342779	34	0	-2	0	C123F.A	0	0	beta_lact_1m40.pdb
Beta-lactamase	C123G	-1.79454	0.342779	34	0	-3	0	C123G.A	0	0	beta_lact_1m40.pdb
Beta-lactamase	C123H	-2.93326	0.342779	34	0	-3	0	C123H.A	0	0	beta_lact_1m40.pdb
Beta-lactamase	C123I	-1.65588	0.342779	34	0	-1	0	C123I.A	0	0	beta_lact_1m40.pdb
Beta-lactamase	C123K	-3.14731	0.342779	34	0	-3	0	C123K.A	0	0	beta_lact_1m40.pdb
Beta-lactamase	C123L	-1.62182	0.342779	34	0	-1	0	C123L.A	0	0	beta_lact_1m40.pdb
Beta-lactamase	C123M	-1.30692	0.342779	34	0	-1	0	C123M.A	0	0	beta_lact_1m40.pdb
Beta-lactamase	C123N	-2.91816	0.342779	34	0	-3	1	C123N.A	0	0	beta_lact_1m40.pdb
Beta-lactamase	C123P	-3.31833	0.342779	34	0	-3	0	C123P.A	0	0	beta_lact_1m40.pdb
Beta-lactamase	C123Q	-2.76386	0.342779	34	0	-3	1	C123Q.A	0	0	beta_lact_1m40.pdb
Beta-lactamase	C123R	-2.98414	0.342779	34	0	-3	0	C123R.A	0	0	beta_lact_1m40.pdb
Beta-lactamase	C123S	-2.14074	0.342779	34	0	-1	1	C123S.A	0	0	beta_lact_1m40.pdb
Beta-lactamase	C123T	-2.61148	0.342779	34	0	-1	1	C123T.A	0	0	beta_lact_1m40.pdb
Beta-lactamase	C123V	-2.61448	0.342779	34	0	-1	0	C123V.A	0	0	beta_lact_1m40.pdb
Beta-lactamase	C123W	-2.74727	0.342779	34	0	-2	0	C123W.A	0	0	beta_lact_1m40.pdb
Beta-lactamase	C123Y	-2.94103	0.342779	34	0	-2	0	C123Y.A	0	0	beta_lact_1m40.pdb
Beta-lactamase	S124A	-0.0209633	0.254585	23	0.325	1	0	S124A.A	0	0.29917	beta_lact_1m40.pdb	Exposed Solub.
Beta-lactamase	S124C	-0.640036	0.254585	23	0.325	-1	1	S124C.A	0	0.29917	beta_lact_1m40.pdb	Exposed Solub.
Beta-lactamase	S124D	0.0501772	0.254585	23	0.325	0	0	S124D.A	0	0.29917	beta_lact_1m40.pdb	Exposed Solub.
Beta-lactamase	S124E	0.0369918	0.254585	23	0.325	0	0	S124E.A	0	0.29917	beta_lact_1m40.pdb	Exposed Solub.	TRUE
Beta-lactamase	S124F	-0.159043	0.254585	23	0.325	-2	0	S124F.A	0	0.29917	beta_lact_1m40.pdb	Exposed Solub.
Beta-lactamase	S124G	0.0256687	0.254585	23	0.325	0	0	S124G.A	0	0.29917	beta_lact_1m40.pdb	Exposed Solub.
Beta-lactamase	S124H	0.0111276	0.254585	23	0.325	-1	0	S124H.A	0	0.29917	beta_lact_1m40.pdb	Exposed Solub.
Beta-lactamase	S124I	-0.154171	0.254585	23	0.325	-2	0	S124I.A	0	0.29917	beta_lact_1m40.pdb	Exposed Solub.
Beta-lactamase	S124K	-0.0703579	0.254585	23	0.325	0	0	S124K.A	0	0.29917	beta_lact_1m40.pdb	Exposed Solub.	TRUE
Beta-lactamase	S124L	-0.00930864	0.254585	23	0.325	-2	0	S124L.A	0	0.29917	beta_lact_1m40.pdb	Exposed Solub.
Beta-lactamase	S124M	-0.229902	0.254585	23	0.325	-1	0	S124M.A	0	0.29917	beta_lact_1m40.pdb	Exposed Solub.
Beta-lactamase	S124N	0.0283541	0.254585	23	0.325	1	1	S124N.A	0	0.29917	beta_lact_1m40.pdb	Exposed Solub.
Beta-lactamase	S124P	-1.13756	0.254585	23	0.325	-1	0	S124P.A	0	0.29917	beta_lact_1m40.pdb	Exposed Solub.
Beta-lactamase	S124Q	0.0317052	0.254585	23	0.325	0	1	S124Q.A	0	0.29917	beta_lact_1m40.pdb	Exposed Solub.
Beta-lactamase	S124R	0.0049432	0.254585	23	0.325	-1	0	S124R.A	0	0.29917	beta_lact_1m40.pdb	Exposed Solub.
Beta-lactamase	S124T	-0.0483475	0.254585	23	0.325	1	1	S124T.A	0	0.29917	beta_lact_1m40.pdb	Exposed Solub.
Beta-lactamase	S124V	-0.0100966	0.254585	23	0.325	-2	0	S124V.A	0	0.29917	beta_lact_1m40.pdb	Exposed Solub.
Beta-lactamase	S124W	-0.0656103	0.254585	23	0.325	-3	0	S124W.A	0	0.29917	beta_lact_1m40.pdb	Exposed Solub.
Beta-lactamase	S124Y	-0.0178092	0.254585	23	0.325	-2	0	S124Y.A	0	0.29917	beta_lact_1m40.pdb	Exposed Solub.
Beta-lactamase	A125C	-1.28428	0.598353	24	0.053	0	0	A125C.A	0	0.0326381	beta_lact_1m40.pdb
Beta-lactamase	A125D	-2.27741	0.598353	24	0.053	-2	0	A125D.A	0	0.0326381	beta_lact_1m40.pdb
Beta-lactamase	A125E	-2.48012	0.598353	24	0.053	-1	0	A125E.A	0	0.0326381	beta_lact_1m40.pdb
Beta-lactamase	A125F	-2.64345	0.598353	24	0.053	-2	1	A125F.A	0	0.0326381	beta_lact_1m40.pdb
Beta-lactamase	A125G	-1.55795	0.598353	24	0.053	0	0	A125G.A	0	0.0326381	beta_lact_1m40.pdb
Beta-lactamase	A125H	-2.26657	0.598353	24	0.053	-2	0	A125H.A	0	0.0326381	beta_lact_1m40.pdb
Beta-lactamase	A125I	-1.67971	0.598353	24	0.053	-1	1	A125I.A	0	0.0326381	beta_lact_1m40.pdb
Beta-lactamase	A125K	-2.51462	0.598353	24	0.053	-1	0	A125K.A	0	0.0326381	beta_lact_1m40.pdb
Beta-lactamase	A125L	-2.31029	0.598353	24	0.053	-1	1	A125L.A	0	0.0326381	beta_lact_1m40.pdb
Beta-lactamase	A125M	-2.70432	0.598353	24	0.053	-1	1	A125M.A	0	0.0326381	beta_lact_1m40.pdb
Beta-lactamase	A125N	-2.7014	0.598353	24	0.053	-2	0	A125N.A	0	0.0326381	beta_lact_1m40.pdb
Beta-lactamase	A125P	-2.27766	0.598353	24	0.053	-1	0	A125P.A	0	0.0326381	beta_lact_1m40.pdb
Beta-lactamase	A125Q	-2.53398	0.598353	24	0.053	-1	0	A125Q.A	0	0.0326381	beta_lact_1m40.pdb
Beta-lactamase	A125R	-2.95999	0.598353	24	0.053	-1	0	A125R.A	0	0.0326381	beta_lact_1m40.pdb
Beta-lactamase	A125S	-0.275679	0.598353	24	0.053	1	0	A125S.A	0	0.0326381	beta_lact_1m40.pdb
Beta-lactamase	A125T	-1.57815	0.598353	24	0.053	0	0	A125T.A	0	0.0326381	beta_lact_1m40.pdb
Beta-lactamase	A125V	-1.46699	0.598353	24	0.053	0	1	A125V.A	0	0.0326381	beta_lact_1m40.pdb
Beta-lactamase	A125W	-2.60403	0.598353	24	0.053	-3	1	A125W.A	0	0.0326381	beta_lact_1m40.pdb
Beta-lactamase	A125Y	-2.24527	0.598353	24	0.053	-2	1	A125Y.A	0	0.0326381	beta_lact_1m40.pdb
Beta-lactamase	A126C	-0.919172	0.480176	19	0	0	0	A126C.A	0	0	beta_lact_1m40.pdb
Beta-lactamase	A126D	-2.46859	0.480176	19	0	-2	0	A126D.A	0	0	beta_lact_1m40.pdb
Beta-lactamase	A126E	-2.72178	0.480176	19	0	-1	0	A126E.A	0	0	beta_lact_1m40.pdb
Beta-lactamase	A126F	-2.92641	0.480176	19	0	-2	1	A126F.A	0	0	beta_lact_1m40.pdb
Beta-lactamase	A126G	-1.30131	0.480176	19	0	0	0	A126G.A	0	0	beta_lact_1m40.pdb
Beta-lactamase	A126H	-3.06425	0.480176	19	0	-2	0	A126H.A	0	0	beta_lact_1m40.pdb
Beta-lactamase	A126I	-1.77483	0.480176	19	0	-1	1	A126I.A	0	0	beta_lact_1m40.pdb
Beta-lactamase	A126K	-3.01292	0.480176	19	0	-1	0	A126K.A	0	0	beta_lact_1m40.pdb
Beta-lactamase	A126L	-2.49193	0.480176	19	0	-1	1	A126L.A	0	0	beta_lact_1m40.pdb
Beta-lactamase	A126M	-1.84796	0.480176	19	0	-1	1	A126M.A	0	0	beta_lact_1m40.pdb
Beta-lactamase	A126N	-2.74148	0.480176	19	0	-2	0	A126N.A	0	0	beta_lact_1m40.pdb
Beta-lactamase	A126P	-2.84276	0.480176	19	0	-1	0	A126P.A	0	0	beta_lact_1m40.pdb
Beta-lactamase	A126Q	-2.83272	0.480176	19	0	-1	0	A126Q.A	0	0	beta_lact_1m40.pdb
Beta-lactamase	A126R	-2.82651	0.480176	19	0	-1	0	A126R.A	0	0	beta_lact_1m40.pdb
Beta-lactamase	A126S	-0.16679	0.480176	19	0	1	0	A126S.A	0	0	beta_lact_1m40.pdb
Beta-lactamase	A126T	-0.0659039	0.480176	19	0	0	0	A126T.A	0	0	beta_lact_1m40.pdb
Beta-lactamase	A126V	-1.10747	0.480176	19	0	0	1	A126V.A	0	0	beta_lact_1m40.pdb
Beta-lactamase	A126W	-3.15229	0.480176	19	0	-3	1	A126W.A	0	0	beta_lact_1m40.pdb
Beta-lactamase	A126Y	-2.82293	0.480176	19	0	-2	1	A126Y.A	0	0	beta_lact_1m40.pdb
Beta-lactamase	I127A	-2.20225	0.390774	17	0	-1	1	I127A.A	0	0.0166776	beta_lact_1m40.pdb
Beta-lactamase	I127C	-0.968434	0.390774	17	0	-1	0	I127C.A	0	0.0166776	beta_lact_1m40.pdb
Beta-lactamase	I127D	-2.81997	0.390774	17	0	-3	0	I127D.A	0	0.0166776	beta_lact_1m40.pdb
Beta-lactamase	I127E	-2.82233	0.390774	17	0	-3	0	I127E.A	0	0.0166776	beta_lact_1m40.pdb
Beta-lactamase	I127F	-2.75957	0.390774	17	0	0	1	I127F.A	0	0.0166776	beta_lact_1m40.pdb
Beta-lactamase	I127G	-2.84185	0.390774	17	0	-4	0	I127G.A	0	0.0166776	beta_lact_1m40.pdb
Beta-lactamase	I127H	-2.75413	0.390774	17	0	-3	0	I127H.A	0	0.0166776	beta_lact_1m40.pdb
Beta-lactamase	I127K	-3.26631	0.390774	17	0	-3	0	I127K.A	0	0.0166776	beta_lact_1m40.pdb
Beta-lactamase	I127L	-0.138642	0.390774	17	0	2	1	I127L.A	0	0.0166776	beta_lact_1m40.pdb
Beta-lactamase	I127M	-0.156436	0.390774	17	0	1	1	I127M.A	0	0.0166776	beta_lact_1m40.pdb
Beta-lactamase	I127N	-3.00707	0.390774	17	0	-3	0	I127N.A	0	0.0166776	beta_lact_1m40.pdb
Beta-lactamase	I127P	-3.00593	0.390774	17	0	-3	0	I127P.A	0	0.0166776	beta_lact_1m40.pdb
Beta-lactamase	I127Q	-3.3493	0.390774	17	0	-3	0	I127Q.A	0	0.0166776	beta_lact_1m40.pdb
Beta-lactamase	I127R	-3.2471	0.390774	17	0	-3	0	I127R.A	0	0.0166776	beta_lact_1m40.pdb
Beta-lactamase	I127S	-2.53778	0.390774	17	0	-2	0	I127S.A	0	0.0166776	beta_lact_1m40.pdb
Beta-lactamase	I127T	-1.53352	0.390774	17	0	-1	0	I127T.A	0	0.0166776	beta_lact_1m40.pdb
Beta-lactamase	I127V	-0.0820279	0.390774	17	0	3	1	I127V.A	0	0.0166776	beta_lact_1m40.pdb
Beta-lactamase	I127W	-3.39302	0.390774	17	0	-3	1	I127W.A	0	0.0166776	beta_lact_1m40.pdb
Beta-lactamase	I127Y	-3.11659	0.390774	17	0	-1	1	I127Y.A	0	0.0166776	beta_lact_1m40.pdb
Beta-lactamase	T128A	-0.120109	0.320813	16	0.265	0	0	T128A.A	0	0.134874	beta_lact_1m40.pdb	Solub. Seq.
Beta-lactamase	T128C	-0.180494	0.320813	16	0.265	-1	1	T128C.A	0	0.134874	beta_lact_1m40.pdb	Solub. Seq.
Beta-lactamase	T128D	-1.32797	0.320813	16	0.265	-1	0	T128D.A	0	0.134874	beta_lact_1m40.pdb	Solub. Seq.
Beta-lactamase	T128E	-0.0211487	0.320813	16	0.265	-1	0	T128E.A	0	0.134874	beta_lact_1m40.pdb	Solub. Seq.
Beta-lactamase	T128F	-2.75777	0.320813	16	0.265	-2	0	T128F.A	0	0.134874	beta_lact_1m40.pdb	Solub. Seq.
Beta-lactamase	T128G	-0.0904343	0.320813	16	0.265	-2	0	T128G.A	0	0.134874	beta_lact_1m40.pdb	Solub. Seq.
Beta-lactamase	T128H	-1.59011	0.320813	16	0.265	-2	0	T128H.A	0	0.134874	beta_lact_1m40.pdb	Solub. Seq.
Beta-lactamase	T128I	-0.628457	0.320813	16	0.265	-1	0	T128I.A	0	0.134874	beta_lact_1m40.pdb	Solub. Seq.
Beta-lactamase	T128K	-1.35838	0.320813	16	0.265	-1	0	T128K.A	0	0.134874	beta_lact_1m40.pdb	Solub. Seq.
Beta-lactamase	T128L	-0.861658	0.320813	16	0.265	-1	0	T128L.A	0	0.134874	beta_lact_1m40.pdb	Solub. Seq.
Beta-lactamase	T128M	-0.243991	0.320813	16	0.265	-1	0	T128M.A	0	0.134874	beta_lact_1m40.pdb	Solub. Seq.
Beta-lactamase	T128N	-1.29305	0.320813	16	0.265	0	1	T128N.A	0	0.134874	beta_lact_1m40.pdb	Solub. Seq.
Beta-lactamase	T128P	-2.75067	0.320813	16	0.265	-1	0	T128P.A	0	0.134874	beta_lact_1m40.pdb	Solub. Seq.
Beta-lactamase	T128Q	-0.287981	0.320813	16	0.265	-1	1	T128Q.A	0	0.134874	beta_lact_1m40.pdb	Solub. Seq.
Beta-lactamase	T128R	-1.41941	0.320813	16	0.265	-1	0	T128R.A	0	0.134874	beta_lact_1m40.pdb	Solub. Seq.	TRUE
Beta-lactamase	T128S	-0.0283775	0.320813	16	0.265	1	1	T128S.A	0	0.134874	beta_lact_1m40.pdb	Solub. Seq.
Beta-lactamase	T128V	-0.382375	0.320813	16	0.265	0	0	T128V.A	0	0.134874	beta_lact_1m40.pdb	Solub. Seq.
Beta-lactamase	T128W	-1.96353	0.320813	16	0.265	-2	0	T128W.A	0	0.134874	beta_lact_1m40.pdb	Solub. Seq.
Beta-lactamase	T128Y	-2.70131	0.320813	16	0.265	-2	0	T128Y.A	0	0.134874	beta_lact_1m40.pdb	Solub. Seq.
Beta-lactamase	M129A	-0.692691	0.2905	15	0.426	-1	1	M129A.A	0	0.224613	beta_lact_1m40.pdb	Solub. Seq.
Beta-lactamase	M129C	-0.486947	0.2905	15	0.426	-1	0	M129C.A	0	0.224613	beta_lact_1m40.pdb	Solub. Seq.
Beta-lactamase	M129D	-0.936039	0.2905	15	0.426	-3	0	M129D.A	0	0.224613	beta_lact_1m40.pdb	Solub. Seq.
Beta-lactamase	M129E	-0.163904	0.2905	15	0.426	-2	0	M129E.A	0	0.224613	beta_lact_1m40.pdb	Solub. Seq.
Beta-lactamase	M129F	-0.309423	0.2905	15	0.426	0	1	M129F.A	0	0.224613	beta_lact_1m40.pdb	Solub. Seq.
Beta-lactamase	M129G	-1.49713	0.2905	15	0.426	-3	0	M129G.A	0	0.224613	beta_lact_1m40.pdb	Solub. Seq.
Beta-lactamase	M129H	-0.713252	0.2905	15	0.426	-2	0	M129H.A	0	0.224613	beta_lact_1m40.pdb	Solub. Seq.
Beta-lactamase	M129I	-0.126324	0.2905	15	0.426	1	1	M129I.A	0	0.224613	beta_lact_1m40.pdb	Solub. Seq.
Beta-lactamase	M129K	-0.578754	0.2905	15	0.426	-1	0	M129K.A	0	0.224613	beta_lact_1m40.pdb	Solub. Seq.
Beta-lactamase	M129L	0.00531404	0.2905	15	0.426	2	1	M129L.A	0	0.224613	beta_lact_1m40.pdb	Solub. Seq.
Beta-lactamase	M129N	-0.767545	0.2905	15	0.426	-2	0	M129N.A	0	0.224613	beta_lact_1m40.pdb	Solub. Seq.
Beta-lactamase	M129P	-2.89189	0.2905	15	0.426	-2	0	M129P.A	0	0.224613	beta_lact_1m40.pdb	Solub. Seq.
Beta-lactamase	M129Q	-0.108822	0.2905	15	0.426	0	0	M129Q.A	0	0.224613	beta_lact_1m40.pdb	Solub. Seq.
Beta-lactamase	M129R	-0.219904	0.2905	15	0.426	-1	0	M129R.A	0	0.224613	beta_lact_1m40.pdb	Solub. Seq.
Beta-lactamase	M129S	-0.556849	0.2905	15	0.426	-1	0	M129S.A	0	0.224613	beta_lact_1m40.pdb	Solub. Seq.
Beta-lactamase	M129T	-0.0845309	0.2905	15	0.426	-1	0	M129T.A	0	0.224613	beta_lact_1m40.pdb	Solub. Seq.
Beta-lactamase	M129V	-0.0264015	0.2905	15	0.426	1	1	M129V.A	0	0.224613	beta_lact_1m40.pdb	Solub. Seq.
Beta-lactamase	M129W	-0.0608634	0.2905	15	0.426	-1	1	M129W.A	0	0.224613	beta_lact_1m40.pdb	Solub. Seq.
Beta-lactamase	M129Y	-0.200429	0.2905	15	0.426	-1	1	M129Y.A	0	0.224613	beta_lact_1m40.pdb	Solub. Seq.
Beta-lactamase	S130A	-2.87395	0.958265	20	0.133	1	0	S130A.A	0	0.0924611	beta_lact_1m40.pdb
Beta-lactamase	S130C	-2.66243	0.958265	20	0.133	-1	1	S130C.A	0	0.0924611	beta_lact_1m40.pdb
Beta-lactamase	S130D	-2.80762	0.958265	20	0.133	0	0	S130D.A	0	0.0924611	beta_lact_1m40.pdb
Beta-lactamase	S130E	-3.20795	0.958265	20	0.133	0	0	S130E.A	0	0.0924611	beta_lact_1m40.pdb
Beta-lactamase	S130F	-2.88173	0.958265	20	0.133	-2	0	S130F.A	0	0.0924611	beta_lact_1m40.pdb
Beta-lactamase	S130G	-2.50092	0.958265	20	0.133	0	0	S130G.A	0	0.0924611	beta_lact_1m40.pdb
Beta-lactamase	S130H	-3.24581	0.958265	20	0.133	-1	0	S130H.A	0	0.0924611	beta_lact_1m40.pdb
Beta-lactamase	S130I	-3.04045	0.958265	20	0.133	-2	0	S130I.A	0	0.0924611	beta_lact_1m40.pdb
Beta-lactamase	S130K	-2.38065	0.958265	20	0.133	0	0	S130K.A	0	0.0924611	beta_lact_1m40.pdb
Beta-lactamase	S130L	-3.01489	0.958265	20	0.133	-2	0	S130L.A	0	0.0924611	beta_lact_1m40.pdb
Beta-lactamase	S130M	-2.75411	0.958265	20	0.133	-1	0	S130M.A	0	0.0924611	beta_lact_1m40.pdb
Beta-lactamase	S130N	-2.85823	0.958265	20	0.133	1	1	S130N.A	0	0.0924611	beta_lact_1m40.pdb
Beta-lactamase	S130P	-3.02751	0.958265	20	0.133	-1	0	S130P.A	0	0.0924611	beta_lact_1m40.pdb
Beta-lactamase	S130Q	-2.95244	0.958265	20	0.133	0	1	S130Q.A	0	0.0924611	beta_lact_1m40.pdb
Beta-lactamase	S130R	-3.1588	0.958265	20	0.133	-1	0	S130R.A	0	0.0924611	beta_lact_1m40.pdb
Beta-lactamase	S130T	-2.40444	0.958265	20	0.133	1	1	S130T.A	0	0.0924611	beta_lact_1m40.pdb
Beta-lactamase	S130V	-2.98061	0.958265	20	0.133	-2	0	S130V.A	0	0.0924611	beta_lact_1m40.pdb
Beta-lactamase	S130W	-2.80447	0.958265	20	0.133	-3	0	S130W.A	0	0.0924611	beta_lact_1m40.pdb
Beta-lactamase	S130Y	-3.0148	0.958265	20	0.133	-2	0	S130Y.A	0	0.0924611	beta_lact_1m40.pdb
Beta-lactamase	D131A	-2.71258	0.95486	49	0	-2	0	D131A.A	0	0	beta_lact_1m40.pdb
Beta-lactamase	D131C	-2.46609	0.95486	49	0	-3	0	D131C.A	0	0	beta_lact_1m40.pdb
Beta-lactamase	D131E	-2.50488	0.95486	49	0	2	1	D131E.A	0	0	beta_lact_1m40.pdb
Beta-lactamase	D131F	-2.82711	0.95486	49	0	-3	0	D131F.A	0	0	beta_lact_1m40.pdb
[truncated: 23,362 more rows]

## Sheet: Number of mutations
Protein	Returned mutations	Return mutations with DMS data	Returned mutations with DMS data (%)	Total DMS mutations for protein	Shortlisted Mutaitons	Shortlisted mutations with DMS data	Shortlisted mutations with DMS data (%)
Beta-lactamase	337	336	99.7033	4978	85	85	100
APH(3')-II	169	146	86.3905	4095	55	55	100
Hsp90	273	95	34.7985	3850	14	14	100
MAPK1	176	109	61.9318	4370	38	38	100
UBE2I	200	179	89.5	2542	46	46	100
TPK1	253	174	68.7747	2901	38	38	100
Bgl3	257	82	31.9066	2625	19	19	100
*Returned mutations are the PSSM-allowed ones for which the method computes a FoldX DDG at the single-mutational scanning step.
*Shortlisted mutations are those that are singly predicted to improve stability and solubility
