# Supplementary material for: Automated optimisation of solubility and conformational stability of antibodies and proteins
Source: Nat Commun. 2023 Apr 6;14:1937. doi: 10.1038/s41467-023-37668-6 (PMC10079162; doi:10.1038/s41467-023-37668-6)
Supplement: Supplementary file 15 — Source Data [file 41467_2023_37668_MOESM15_ESM.xlsx]

## Sheet: Fig 1A
			Y	X
pdb	mutation	is_reverse	experimental_DDG	foldX_DDG
1STN	EA122F	FALSE	0.8	-0.115126
1STN	IA139A	FALSE	3.5	1.63649
1STN	EA129F	FALSE	4	6.88576
1STN	TA62S	FALSE	2.1	1.89107
1STN	GA79V	FALSE	2.4	5.37918
1STN	YA54L	FALSE	3.4	-0.581389
1STN	IA92A	FALSE	4	4.5607
1STN	VA51I	FALSE	-0.1	-0.473473
1STN	EA73G	FALSE	2.7	0.688479
1STN	KA78F	FALSE	-0.1	0.360727
1STN	GA96F	FALSE	3	3911
1STN	KA48E	FALSE	0	0.635213
1STN	KA48G	FALSE	-0.2	2.11927
1STN	KA70F	FALSE	0.2	0.802995
1STN	YA115L	FALSE	0.3	0.141214
1STN	LA89F	FALSE	1.21893	1.37751
1STN	KA49G	FALSE	0.2	1.06735
1STN	KA49F	FALSE	0	-0.170725
1STN	LA7G	FALSE	1.5	2.39336
1STN	DA19K	FALSE	0.3	2.14709
1STN	MA65L	FALSE	0.8	0.553456
1STN	QA131F	FALSE	0.7	-0.138144
1STN	RA81A	FALSE	1.1	1.1898
1STN	VA99T	FALSE	3.3	1.4325
1STN	TA62A	FALSE	2.4	1.45069
1STN	SA141A	FALSE	0.4	0.26481
1STN	TA33A	FALSE	1.4	1.33019
1STN	TA82A	FALSE	0.9	0.0897737
1STN	KA71G	FALSE	1.1	2.24164
1STN	KA9A	FALSE	1.4	1.02894
1STN	KA70G	FALSE	0.5	1.05837
1STN	VA74T	FALSE	3.8	2.96834
1STN	EA122K	FALSE	2.7	-0.418168
1STN	YA93G	FALSE	7.5	6.45881
1STN	DA21G	FALSE	-0.3	-0.402109
1STN	KA116F	FALSE	0.1	-0.140964
1STN	DA19A	FALSE	0.1	0.915457
1STN	KA127A	FALSE	-0.2	0.0420846
1STN	YA27S	FALSE	3	5.16902
1STN	TA120I	FALSE	1.7	1.53259
1STN	EA57Q	FALSE	0.2	0.622857
1STN	DA19N	FALSE	0.2	-1.29177
1STN	DA77A	FALSE	3.1	3.80778
1STN	TA13V	FALSE	0.4	0.0830993
1STN	KA63G	FALSE	1.5	1.4276
1STN	KA9F	FALSE	1.2	0.517804
1STN	TA120G	FALSE	2.1	2.0262
1STN	KA48F	FALSE	0.5	0.383131
1STN	YA27N	FALSE	4	4.34927
1STN	KA64G	FALSE	0.4	0.806021
1STN	KA53A	FALSE	0.2	0.356403
1STN	EA10K	FALSE	2.2	0.533432
1STN	KA127E	FALSE	0	0.00939122
1STN	KA127Q	FALSE	0	-0.191702
1STN	KA133Q	FALSE	0.5	0.456529
1STN	EA135K	FALSE	1.1	-0.918319
1STN	DA21K	FALSE	-1	0.0500394
1STN	YA27K	FALSE	3.9	4.1521
1STN	YA27R	FALSE	2.9	4.05255
1STN	KA28E	FALSE	0.8	1.11156
1STN	KA28Q	FALSE	0.3	0.497585
1STN	EA43D	FALSE	-0.2	1.12068
1STN	KA48Q	FALSE	0.1	0.0723275
1STN	EA57K	FALSE	0.1	0.234448
1STN	KA63E	FALSE	1.5	0.683065
1STN	KA64E	FALSE	1.6	0.170466
1STN	VA66K	FALSE	5.2	2.54248
1STN	KA70E	FALSE	0.4	0.613794
1STN	EA73K	FALSE	2.1	-1.29679
1STN	EA75K	FALSE	2.3	0.666011
1STN	DA77K	FALSE	3.5	14.3576
1STN	KA78E	FALSE	0.8	1.39994
1STN	GA79D	FALSE	2.28	3.45814
1STN	KA84E	FALSE	0	0.18659
1STN	KA97E	FALSE	0.6	0.943798
1STN	RA105C	FALSE	2.7	1.14949
1STN	AA112C	FALSE	0.8	0.818661
1STN	TA120C	FALSE	1.7	1.32954
1STN	KA134C	FALSE	0.7	1.07451
1STN	TA13C	FALSE	1.4	0.4538
1STN	TA22C	FALSE	0.9	0.895584
1STN	YA27C	FALSE	2.9	3.97829
1STN	GA29C	FALSE	1.1	2.41784
1STN	TA33C	FALSE	1.2	0.782316
1STN	TA41C	FALSE	-0.6	-0.605709
1STN	TA44C	FALSE	0.2	0.859551
1STN	GA50C	FALSE	0.8	2.39488
1STN	EA57C	FALSE	0.7	1.75551
1STN	AA60C	FALSE	1.2	0.500747
1STN	TA62C	FALSE	1.1	1.18552
1STN	KA70C	FALSE	0.5	0.858249
1STN	KA78C	FALSE	0.4	1.13664
1STN	TA82C	FALSE	0.1	-0.417333
1AAR	FA45W	FALSE	-0.6	1.05329
1AAR	KA6Q	FALSE	-0.262906	0.738245
1AAR	KA6E	FALSE	-0.525813	1.24223
1AAR	KA27Q	FALSE	1.91205	1.50406
1AAR	KA29N	FALSE	1.67304	1.38645
1AAR	KA29Q	FALSE	1.48184	0.142545
1TUP	RA273H	FALSE	0.35	-0.556591
1TUP	CA242S	FALSE	2.94	-0.115148
1LZ1	VA110L	FALSE	-0.0717017	-0.460529
1LZ1	AA32L	FALSE	0.0956023	3.85061
1LZ1	AA96S	FALSE	1.00382	0.71599
1LZ1	IA59Y	FALSE	3.77629	11.7001
1LZ1	VA74D	FALSE	0.43021	-0.483933
1LZ1	VA93T	FALSE	0.669216	0.913763
1LZ1	VA2N	FALSE	1.33843	-0.420255
1LZ1	RA21G	FALSE	-1.14723	0.484435
1LZ1	IA59T	FALSE	2.22275	3.10845
1LZ1	IA56T	FALSE	6.66826	3.68064
1LZ1	IA59S	FALSE	3.58509	4.09621
1LZ1	AA9S	FALSE	0.0239006	0.820142
1LZ1	RA50G	FALSE	-0.525813	-1.26851
1LZ1	VA2R	FALSE	0.382409	-0.218429
1LZ1	VA110Y	FALSE	0.143403	-0.443234
1LZ1	DA102N	FALSE	-0.0717017	0.31967
1LZ1	DA18N	FALSE	1.69694	0.826658
1LZ1	DA120N	FALSE	-0.0478011	1397
1LZ1	VA2D	FALSE	1.43403	0.161392
1LZ1	VA74R	FALSE	0.0717017	-0.839505
1LZ1	VA110D	FALSE	-0.167304	-1.12482
1LZ1	VA110R	FALSE	-0.884321	-0.203892
1LZ1	PA103G	FALSE	0	1.59221
1LZ1	VA110P	FALSE	-2.4	-1.95881
1LZ1	AA47P	FALSE	-1.1	-0.976627
1LZ1	PA71G	FALSE	1.2	1.15976
1LZ1	CA77A	FALSE	4.6	3.77653
1LZ1	DA91P	FALSE	0.8	-1.00791
1CYC	KA73Y	FALSE	1.05	0.130905
1CYC	KA73W	FALSE	1.43	0.0586636
1PIN	SA16A	FALSE	0.442161	-0.33383
1PIN	MA15A	FALSE	0.590344	1.15584
1PIN	FA25A	FALSE	2.13671	2.54726
1PIN	TA29A	FALSE	1.24522	0.784945
1PIN	SA18G	FALSE	-0.0215105	-1.11892
1PIN	YA23L	FALSE	1.18069	-0.0655166
1PIN	RA14A	FALSE	1.63193	1.36264
1PIN	RA36A	FALSE	0.291587	0.046259
1PIN	LA7N	FALSE	0.898662	2.58697
1PIN	KA6A	FALSE	-0.150574	-0.151301
1PIN	TA29D	FALSE	1.33365	6.09881
1PIN	NA26D	FALSE	1.87859	1.56729
1PIN	PA8A	FALSE	0.965583	2.95018
1PIN	PA8G	FALSE	0.915392	3.74698
1PIN	PA9A	FALSE	0.188815	1.59043
1PIN	PA9G	FALSE	0.492352	2.20909
1L63	NA144E	FALSE	-0.5	-1.47396
1L63	LA66M	FALSE	1	-0.422949
1L63	SA44D	FALSE	0.11	0.230772
1L63	SA44Y	FALSE	-0.19	-0.467672
1L63	SA44W	FALSE	-0.05	-0.481422
1L63	AA93S	FALSE	0.2	0.313435
1L63	IA50A	FALSE	2.9	2.20188
1L63	TA26S	FALSE	-0.57	0.77361
1L63	MA106I	FALSE	-0.2	2.11935
1L63	FA104A	FALSE	2.7	3.22537
1L63	NA40A	FALSE	-0.32	-0.250903
1L63	EA22K	FALSE	-0.57	-0.166679
1L63	GA113E	FALSE	-0.3	0.782278
1L63	TA152V	FALSE	-0.2	-1.81438
1L63	IA58T	FALSE	3.4	2.80673
1L63	TA59D	FALSE	1.2	-1.97787
1L63	QA122A	FALSE	0.24	0.509798
1L63	SA44M	FALSE	-0.33	-0.477454
1L63	VA87T	FALSE	1.6	1.4846
1L63	EA11N	FALSE	0.1	-0.765374
1L63	AA42S	FALSE	2.3	0.980912
1L63	AA98S	FALSE	2.5	0.705327
1L63	DA20T	FALSE	-0.9	2.65735
1L63	DA47A	FALSE	0.95	1.83961
1L63	EA45A	FALSE	-0.01	-0.242618
1L63	TA59S	FALSE	0.2	-0.821615
1L63	AA41S	FALSE	0.6	0.695242
1L63	MA102K	FALSE	6.9	3.73733
1L63	AA82S	FALSE	0.3	0.275582
1L63	RA96K	FALSE	0	1.05437
1L63	NA144H	FALSE	-0.3	-0.270931
1L63	SA90H	FALSE	1.1	0.226111
1L63	RA119H	FALSE	0.29	0.625827
1L63	RA96V	FALSE	2.4	3845
1L63	LA133D	FALSE	5.7	5.28541
1L63	KA60H	FALSE	0.1	0.691656
1L63	KA48A	FALSE	0.56	0.0363872
1L63	RA96Y	FALSE	4.7	9.55591
1L63	AA42K	FALSE	3.7	13.2719
1L63	DA20N	FALSE	-1.3	-0.649828
1L63	SA44E	FALSE	0	-0.444622
1L63	TA151S	FALSE	-0.39	0.518366
1L63	RA14K	FALSE	0.03	0.234455
1L63	EA11H	FALSE	-0.1	-0.582976
1L63	NA40D	FALSE	-0.44	-1.51265
1L63	RA96Q	FALSE	0.3	1.67408
1L63	DA92N	FALSE	1.4	5.01441
1L63	MA120K	FALSE	1.6	0.700415
1L63	RA96E	FALSE	2.5	2.56205
1L63	KA83H	FALSE	0.4	1.1069
1L63	MA106K	FALSE	3.4	2479
1L63	AA41D	FALSE	-0.29	-0.679357
1L63	SA44K	FALSE	-0.2	-0.396683
1L63	SA44R	FALSE	-0.24	-0.557306
1L63	RA80K	FALSE	0.17	0.417952
1L63	RA96D	FALSE	3.5	4.28926
1L63	RA96N	FALSE	3	2.15696
1L63	RA96S	FALSE	2.6	2.30851
1L63	RA96T	FALSE	2.8	2.90143
1L63	VA149C	FALSE	2	1.91654
1L63	TA152C	FALSE	0.5	-0.103281
1L63	SA44C	FALSE	0.11	0.477084
1L63	SA44P	FALSE	3.03	4.05836
1L63	QA69P	FALSE	2.9	1.82642
1L63	DA72P	FALSE	2.7	2.08351
1L63	AA74P	FALSE	4.6	5.01415
1L63	RA96C	FALSE	2.9	1.63854
1L63	RA96P	FALSE	5.5	4.97581
1BVC	LA135A	FALSE	1.7	3.48765
1BVC	LA135I	FALSE	1.54	2.42855
1BVC	LA135V	FALSE	2.25	2.94903
1BVC	KA77A	FALSE	0.05	0.800037
1BVC	FA123K	FALSE	2.1	5.6497
1BVC	HA93G	FALSE	-0.05	2.07081
1BVC	SA117A	FALSE	0.26	-0.108298
1BVC	KA56A	FALSE	0.25	0.74816
1BVC	HA97Q	FALSE	-0.02	0.589936
1BVC	HA64Q	FALSE	0.35	-0.218488
1BVC	HA36Q	FALSE	1.17	1.33365
1BVC	DA44A	FALSE	0.15	-0.369955
1BVC	AA130K	FALSE	3.7	6.55122
1BVC	DA60A	FALSE	0.1	-0.148349
1BVC	PA88A	FALSE	-0.59	2.14065
1A2P	GA53A	FALSE	3.4	3.14207
1A2P	HA18S	FALSE	2.1	2.06579
1A2P	YA78F	FALSE	1.14	0.173015
1A2P	TA6E	FALSE	0.27	0.0588097
1A2P	NA23A	FALSE	2.2	0.807993
1A2P	GA65S	FALSE	-0.98	0.102287
1A2P	IA55T	FALSE	1	0.477823
1A2P	QA15G	FALSE	1.6	1.02393
1A2P	HA18G	FALSE	-0.7	0.712385
1A2P	TA6Q	FALSE	1.87	1.18137
1A2P	TA26D	FALSE	0	-1653
1A2P	TA16S	FALSE	1.36	0.942318
1A2P	GA34K	FALSE	2.7	2.25696
1A2P	AA32K	FALSE	102	-0.579006
1A2P	AA32S	FALSE	0.1596	-0.114893
1A2P	TA6N	FALSE	1.27	-0.572476
1A2P	VA10T	FALSE	1.99	1.63498
1A2P	EA73Q	FALSE	2.7	1.07065
1A2P	DA54A	FALSE	2.86	1.1356
1A2P	RA83Q	FALSE	2.05	2.30753
1A2P	TA16R	FALSE	-0.74	0.0208262
1A2P	EA73W	FALSE	2.2	0.845573
1A2P	DA8G	FALSE	1.3	2.01775
1A2P	HA18K	FALSE	0.92	-0.340549
1A2P	GA34D	FALSE	3.2	3.02878
1A2P	RA83K	FALSE	4.13	3.04483
1A2P	AA32R	FALSE	0.1988	-0.128288
1A2P	DA54N	FALSE	1.78	0.85005
1A2P	NA41D	FALSE	2.62	1.23162
1A2P	DA93N	FALSE	4.11	2.09369
1A2P	RA69K	FALSE	3.13	0.684853
1A2P	KA19R	FALSE	-0.88	-0.797302
1A2P	KA62R	FALSE	0.32	0.556834
1A2P	KA108R	FALSE	-0.78	-0.0864383
1A2P	DA12S	FALSE	0.9	0.69434
1A2P	AA32D	FALSE	0.4143	0.677174
1A2P	HA18D	FALSE	2.2	2.10788
1A2P	TA26E	FALSE	0.05	1.07112
1A2P	GA34R	FALSE	2.8	2.25952
1A2P	TA6D	FALSE	-0.11	-1.79812
1A2P	RA69S	FALSE	2.72	1.67416
1A2P	AA32E	FALSE	-0.1328	-0.00269788
1A2P	HA18R	FALSE	1	0.774205
1A2P	AA32C	FALSE	1.8381	0.161021
1A2P	AA32P	FALSE	4.1259	2.66136
1A2P	TA6P	FALSE	3.3	0.550568
2LZM	IA3V	FALSE	0.4	1.43528
2LZM	IA3D	FALSE	3.2	2.82946
2LZM	SA117I	FALSE	-1.7	-2.3412
2LZM	VA131M	FALSE	-0.12	-0.515052
2LZM	GA156D	FALSE	4.07	8.16948
2LZM	RA154E	FALSE	1.1	0.140171
2LZM	KA135E	FALSE	1	1.72131
2LZM	NA55G	FALSE	0.6	-1.04908
2LZM	TA157A	FALSE	0.5	1.93632
2LZM	RA96H	FALSE	2.8	7.29837
2LZM	AA98T	FALSE	3.83	3.63092
2LZM	NA144D	FALSE	-0.5	-2.28976
2LZM	QA123E	FALSE	-0.4	-0.175179
2LZM	WA126R	FALSE	5.74	1.9706
2LZM	EA11F	FALSE	-1.7	-1.01138
2LZM	KA147E	FALSE	0.7	-0.0448136
2LZM	EA128A	FALSE	-0.16	1.16378
2LZM	VA131D	FALSE	-0.08	-0.0173753
2LZM	VA131E	FALSE	-0.2	-0.396341
2LZM	TA157D	FALSE	2.39	1.73827
2LZM	GA51D	FALSE	2.63	4.73245
2LZM	TA157E	FALSE	0.8	1.92791
2LZM	SA38D	FALSE	1.2	-3.47826
2LZM	EA128K	FALSE	1.16	0.96153
2LZM	QA105E	FALSE	1.1	0.171853
2LZM	RA119E	FALSE	0	-0.329311
2LZM	TA115E	FALSE	-0.3	-0.216544
2LZM	IA3E	FALSE	2	1.36167
2LZM	KA16E	FALSE	-0.5	0.121908
2LZM	NA116D	FALSE	-0.6	-0.549052
2LZM	TA157R	FALSE	-0.3	0.648967
2BQA	VA99A	FALSE	0.884321	2.28555
2BQA	VA93A	FALSE	1.00382	1.98092
5AZU	LA33A	FALSE	1.67304	3.49837
5AZU	WA48A	FALSE	3.34608	6.12685
4LYZ	MA12F	FALSE	-0.28	2.00343
4LYZ	TA40S	FALSE	0.27	-0.333779
4LYZ	KA13D	FALSE	6.69216	1.73996
4LYZ	NA77H	FALSE	0.38	0.47565
4LYZ	DA101G	FALSE	-0.45	0.197043
4LYZ	RA114H	FALSE	-0.68	0.669899
4LYZ	NA46D	FALSE	0.84	1.2129
4LYZ	DA101F	FALSE	-0.72	-0.776601
4LYZ	GA102R	FALSE	-0.38	2.36665
4LYZ	RA73K	FALSE	-0.23	-0.117371
4LYZ	NA19K	FALSE	1.06	-0.134693
4LYZ	DA101N	FALSE	-0.04	-0.391015
4LYZ	DA101R	FALSE	-0.27	-0.238887
4LYZ	SA91Y	FALSE	3.07	19.0231
4LYZ	DA101Q	FALSE	0.08	-0.556847
4LYZ	SA91D	FALSE	2.31	3.65798
4LYZ	RA21Q	FALSE	0.15	0.153662
4LYZ	DA101E	FALSE	0	-0.180757
4LYZ	RA68K	FALSE	0.04	-0.0384924
4LYZ	NA103D	FALSE	-0.239006	-0.0239976
4LYZ	DA101K	FALSE	-0.19	-0.319557
1QLP	KA331T	FALSE	-0.43	0.577767
1QLP	VA364I	FALSE	-0.4	-0.909435
1QLP	AA250I	FALSE	0.4	2.99515
1QLP	KA331F	FALSE	1.31	-0.667342
1QLP	KA331I	FALSE	0.77	-0.499703
1QLP	KA387R	FALSE	-1	0.411363
1QLP	SA330R	FALSE	-2.02	-0.0565253
1QLP	AA31P	FALSE	-2.5	4.18052
1QLP	FA51C	FALSE	-3.01	4.27131
1DYJ	NA59T	FALSE	0.32	1.3679
1DYJ	FA31V	FALSE	1.5	2.76572
1DYJ	NA59E	FALSE	2.09	1.58704
1DYJ	EA139Q	FALSE	0.42	0.175167
1DYJ	NA59H	FALSE	1.75	11.7379
1DYJ	DA122A	FALSE	1.6	-0.0749925
1DYJ	VA40S	FALSE	2.52	3.27692
1DYJ	VA75R	FALSE	1.2	1.32623
1DYJ	IA155S	FALSE	3.93	3.9243
1DYJ	NA59K	FALSE	2.22	1.89989
1DYJ	NA59Q	FALSE	0.92	2.17538
1DYJ	LA28R	FALSE	-1.7	0.0788155
1DYJ	EA139K	FALSE	1	0.425072
1DYJ	GA121D	FALSE	-0.19	3.07555
1DYJ	WA30E	FALSE	2.89	3.7004
1DYJ	GA67D	FALSE	0.14	2.22933
1DYJ	IA155E	FALSE	3.26	2.86081
1DYJ	VA40R	FALSE	1.72	6.89783
1DYJ	IA155R	FALSE	3.28	1.50422
1DYJ	WA30R	FALSE	2.49	3.15829
1DYJ	IA155D	FALSE	4.1	4.25077
1DYJ	IA155K	FALSE	3.35	1.59224
1DYJ	GA121C	FALSE	-0.09	0.0604304
1DYJ	NA59C	FALSE	0.02	-0.0874382
1DYJ	NA59P	FALSE	1.34	0.615995
1DYJ	PA66A	FALSE	-1.3	0.182317
1DYJ	GA67C	FALSE	0.36	2.27966
1DYJ	VA75C	FALSE	-0.1	1.28577
1FXA	TA48A	FALSE	-0.1	-0.398429
1FXA	RA42H	FALSE	1.4	3.09425
1FXA	EA94K	FALSE	0.4	-1.13371
1FXA	EA94D	FALSE	1.1	0.807596
1VQB	VA45L	FALSE	3	-0.814948
1VQB	IA47V	FALSE	2	1.45061
1VQB	IA78T	FALSE	6.6	0.88296
1VQB	FA73W	FALSE	-0.76	0.148703
1VQB	KA24V	FALSE	-0.8	0.597103
1VQB	LA49A	FALSE	6.1	2.96616
1VQB	YA41A	FALSE	0.4	0.611682
1VQB	LA32H	FALSE	0.9	2107
1VQB	VA70T	FALSE	3.5	0.130743
1VQB	LA32R	FALSE	1.6	1.56157
1VQB	EA30F	FALSE	-2.1	-1.51038
1VQB	DA50H	FALSE	1.5	2.61182
1VQB	DA36N	FALSE	1	0.462577
1VQB	KA69H	FALSE	1.2	0.993885
1VQB	YA26R	FALSE	0.4	1.1216
1VQB	VA19C	FALSE	0.3	0.508649
1PGA	TA53N	FALSE	-0.52	0.311687
1PGA	TA53I	FALSE	-0.1	-1.86385
1PGA	TA49A	FALSE	0.860421	0.0129631
1PGA	DA47A	FALSE	-0.358509	1.75773
1PGA	TA53V	FALSE	-0.94	-1.13128
1PGA	KA50A	FALSE	0.454111	1.45582
1PGA	TA53E	FALSE	0.1	0.218888
1PGA	TA53D	FALSE	0.9	1.65877
1PGA	TA53S	FALSE	-0.87	0.333014
1PGA	TA53R	FALSE	0.1	-2.03828
1PGA	TA53Q	FALSE	-0.38	-0.414905
1PGA	TA53K	FALSE	-0.35	-1.21139
1PGA	KA10P	FALSE	0.2	0.462779
1PGA	VA21P	FALSE	-0.5	-1.43104
1PGA	AA23P	FALSE	0.3	-1.35021
1PGA	AA24P	FALSE	0.5	1.63415
1PGA	TA25P	FALSE	2.8	3.24167
1PGA	AA26P	FALSE	3.4	4.10504
1PGA	VA29P	FALSE	3.5	2.36491
1PGA	TA2P	FALSE	2.7	0.148996
1PGA	DA36P	FALSE	3.1	1.66618
1PGA	AA48P	FALSE	0.7	-0.419806
1PGA	TA53C	FALSE	-0.78	0.113751
1PGA	GA9P	FALSE	2.4	2.39075
1FTG	LA50A	FALSE	-0.05	3.11365
1FTG	VA18I	FALSE	-0.27	-0.632038
1FTG	TA122S	FALSE	0.37	0.744537
1FTG	EA20K	FALSE	-1.6	-0.507258
1FTG	DA150K	FALSE	0.28	-1.09983
1FTG	DA65K	FALSE	0.26	0.301449
1FTG	EA72K	FALSE	-1.28	-1.11895
1FTG	EA61K	FALSE	-0.88	-1.11994
1FTG	DA75K	FALSE	-1	-0.939949
1FTG	DA126K	FALSE	-1.01	-0.354074
1FTG	EA40K	FALSE	-2.21	-0.942051
1RN1	VB16T	FALSE	3.2	2.45905
1RN1	DB76N	FALSE	3.51	2.35236
1RN1	AB21H	FALSE	0.17	0.452461
1RN1	AB21S	FALSE	0.4	-0.0876047
1RN1	NB81A	FALSE	2.87	1.15449
1RN1	YB45W	FALSE	-0.740918	-0.0274972
1RN1	EB58A	FALSE	0.9	0.972952
1RN1	VB89T	FALSE	3.07	1.31081
1RN1	VB89S	FALSE	4.87	3.92698
1RN1	QB25K	FALSE	-0.77	-0.376825
1RN1	WB59Y	FALSE	0.932122	0.15933
1RN1	VB78T	FALSE	4.08	2.52148
1RN1	NB44D	FALSE	2	1.95887
1RN1	DB49H	FALSE	-1.1	0.0879275
1RN1	DB76A	FALSE	3.7	1.7305
1RN1	AB21E	FALSE	0.69	-0.13884
1RN1	AB21R	FALSE	0.41	0.0489218
1RN1	AB21K	FALSE	0.51	-0.0397657
1RN1	AB21D	FALSE	0.71	0.48733
1RN1	VB16C	FALSE	5.3	2.71995
1RN1	AB21C	FALSE	0.74	0.731563
1RN1	PB39A	FALSE	4.33	5.92705
1RN1	PB73V	FALSE	2.43786	1.82949
1RN1	VB78C	FALSE	3.67	2.2061
1RN1	VB89C	FALSE	3.54	1.9322
1OH0	YA16S	FALSE	11.9	5.20991
1OH0	YA32S	FALSE	13.7	4.8056
2ZTA	KA28A	FALSE	0.06	0.342893
1SHG	KA18F	FALSE	-2.33	0.433225
1SHG	DA48G	FALSE	-1.05163	-0.195696
1SHG	KA59Y	FALSE	-0.84	-0.102428
2RN2	AA52N	FALSE	1.79	0.36391
2RN2	HA62D	FALSE	0.17	0.774693
2RN2	DA10S	FALSE	-2.67	-2.38027
2RN2	AA52T	FALSE	0.82	-0.956535
2RN2	AA52H	FALSE	3.59	3.29239
2RN2	HA124A	FALSE	-0.0478011	0.163972
2RN2	SA68L	FALSE	1.00382	-0.876998
2RN2	DA10N	FALSE	-1.96	-2.28986
2RN2	AA52D	FALSE	1.85	1.18644
2RN2	EA48D	FALSE	0.22	1.89894
2RN2	EA119V	FALSE	-0.74	0.228342
2RN2	DA134I	FALSE	-1.26673	-1.06893
2RN2	DA134Q	FALSE	-1.31453	-1.42202
2RN2	KA95N	FALSE	-0.9	-0.983491
2RN2	DA134L	FALSE	-1.50574	-1.14398
2RN2	DA134V	FALSE	-1.12333	-0.692755
2RN2	KA117R	FALSE	-0.03	0.0298905
2RN2	EA135K	FALSE	0.22	-0.465689
2RN2	DA70N	FALSE	-1.57	-1545
2RN2	KA91R	FALSE	0	-0.199472
2RN2	DA10H	FALSE	-2.37	-2.70591
2RN2	AA52K	FALSE	5.93	-0.0738121
2RN2	DA10E	FALSE	-0.96	0.0517391
2RN2	DA134T	FALSE	-1.07553	-1726
2RN2	IA53D	FALSE	4.1	4.72264
2RN2	DA70E	FALSE	-0.11	-0.226739
2RN2	DA134E	FALSE	-0.860421	-0.544921
2RN2	AA52E	FALSE	1.52	1.51799
2RN2	HA62R	FALSE	-0.36	-0.229432
2RN2	DA94E	FALSE	0.4	0.0190162
1TEN	SA882A	FALSE	2.82	1.28091
1TEN	LA835A	FALSE	4.29	5.01656
1TEN	IA830A	FALSE	1.38	2.64663
1TEN	TA867S	FALSE	1.22	1.77744
1TEN	EA887A	FALSE	-1.61	-0.0412346
1BPI	DA3A	FALSE	-0.2	-0.334581
1BPI	GA36A	FALSE	2.1	3.19864
1BPI	RA39A	FALSE	0	0.770723
1BPI	KA26A	FALSE	0	-0.094594
1BPI	GA12D	FALSE	4.3	9.38176
1BPI	NA43G	FALSE	5.7	2.10433
1BPI	KA15A	FALSE	0.4	0.529874
1BPI	AA16T	FALSE	1.7	1.46556
1BPI	RA1A	FALSE	0.5	0.733098
1BPI	RA53A	FALSE	0.1	0.291234
1BPI	RA17A	FALSE	0.3	0.840682
1BPI	YA35N	FALSE	3.7	3.35957
1BPI	RA20A	FALSE	1.8	1.58631
1BPI	EA49A	FALSE	0.2	1.44193
1BPI	GA37D	FALSE	1.7	4.97906
1BPI	YA35D	FALSE	3.8	1.67272
1BPI	GA36D	FALSE	2.8	8.73446
1BPI	PA13A	FALSE	1.6	1.23855
1BPI	PA13S	FALSE	1.4	1.31051
1BPI	PA2A	FALSE	1.3	1.68453
1BPI	PA8A	FALSE	0.3	0.652544
1BPI	PA9A	FALSE	0.8	1.31108
1ROP	DA30R	FALSE	-0.8	-1.81721
1ROP	DA30H	FALSE	-0.9	-0.866089
1ROP	DA30L	FALSE	0.1	-0.0702924
1ROP	DA30A	FALSE	-0.3	-0.283263
1ROP	DA30K	FALSE	-0.9	-1.60001
1ROP	DA30Q	FALSE	-1.8	-0.826057
1ROP	DA30Y	FALSE	-0.2	-0.0543078
1ROP	DA30T	FALSE	0.4	0.701605
1ROP	DA30E	FALSE	-1	-0.0773868
1ROP	DA30C	FALSE	-0.8	-0.263277
2CI2	LI51V	FALSE	1.02	1.76053
2CI2	II49T	FALSE	1.34	1.38748
2CI2	DI42A	FALSE	1.05	0.240062
2CI2	EI33Q	FALSE	0.4	1.15286
2CI2	EI26Q	FALSE	0.57	-0.278971
2CI2	EI34D	FALSE	-0.36	0.0643441
2CI2	TI55S	FALSE	0.98	0.782181
2CI2	EI33N	FALSE	0.28	1.9735
2CI2	KI37A	FALSE	0.99	0.0363508
2CI2	TI58D	FALSE	0.04	-0.213633
2CI2	KI72N	FALSE	1.21	-0.0762436
2CI2	NI75D	FALSE	1.51	1.54431
2CI2	EI33D	FALSE	0.77	0.695901
1POH	KA49D	FALSE	-1.5	0.907829
1POH	KA49S	FALSE	-1	0.940984
1POH	KA49E	FALSE	-1.9	-0.306533
1POH	KA49N	FALSE	-0.3	0.224553
1POH	SA46D	FALSE	-1.5	-4.80709
1POH	KA49R	FALSE	0.1	0.0607895
1POH	KA49Q	FALSE	-1.6	-0.279993
1CSP	VA20K	FALSE	1.95985	1.26638
1CSP	DA25Q	FALSE	0.788719	-1.60473
1CSP	EA43K	FALSE	-0.215105	-0.466498
1CSP	NA55K	FALSE	0.215105	-0.0209705
1CSP	RA56Q	FALSE	-0.310707	-0.223041
1CSP	KA39Q	FALSE	0.0717017	0.295963
1CSP	EA21Q	FALSE	0.239006	-0.0383172
1CSP	EA53Q	FALSE	-0.167304	-0.921852
1CSP	EA66L	FALSE	-1.33843	-1.10193
1CSP	NA55D	FALSE	-0.478011	0.0121947
1CSP	DA24K	FALSE	0.597514	0.224332
1CSP	EA42K	FALSE	0	-0.678059
1CSP	NA10D	FALSE	-0.262906	-0.241489
1CSP	DA25K	FALSE	1.45793	-1.24608
1CSP	EA3R	FALSE	-0.884321	-0.702319
1CSP	KA65Q	FALSE	0.956023	0.655254
1CSP	EA19K	FALSE	0.501912	-1.03041
1CSP	KA13E	FALSE	0.310707	0.15702
1CSP	EA19Q	FALSE	0.143403	-0.233556
1CSP	MA1R	FALSE	-1.74474	0.448536
1CSP	EA21K	FALSE	0.0717017	0.116289
1CSP	KA13Q	FALSE	0.167304	0.219772
1CSP	EA66K	FALSE	-2.17495	-1.43631
1CSP	AA46E	FALSE	0.597514	2.03894
1CSP	KA39E	FALSE	0.310707	0.295278
1CSP	EA3K	FALSE	-2.74857	-0.761651
1CSP	KA5Q	FALSE	2.19885	0.542522
1CSP	EA50K	FALSE	0.645315	-0.0994542
1CSP	KA5E	FALSE	3.48948	2.07544
1CSP	AA46K	FALSE	-1.41013	-0.393491
1CSP	SA48E	FALSE	0	0.349963
1CSP	EA12K	FALSE	0.717017	0.0481044
1CSP	EA53K	FALSE	0.286807	-1.01028
1CSP	SA48R	FALSE	-1.57744	-0.879728
1CSP	SA48K	FALSE	-0.717017	-1.44247
1CSP	NA10K	FALSE	1.50574	-0.69
2IFB	GA65A	FALSE	1.33	2.33604
1FKJ	TA75V	FALSE	0.81	-1.34666
1FKJ	LA50A	FALSE	2.57	2.37046
1FKJ	TA27V	FALSE	-0.23	0.707732
1FKJ	RA57A	FALSE	0.81	0.252799
1FKJ	EA61A	FALSE	0.84	0.134575
1FKJ	TA21S	FALSE	1.44	1.39023
1FKJ	IA56D	FALSE	3.16	-0.880867
1UBQ	KA33Q	FALSE	0.908222	0.774653
1UBQ	KA33I	FALSE	-0.597514	-0.11392
1UBQ	EA18D	FALSE	-0.08	-0.0546583
1UBQ	KA27A	FALSE	2.7	1.87577
1UBQ	KA33S	FALSE	1.31453	1.50297
1UBQ	KA33E	FALSE	0.908222	2.08294
1UBQ	KA33T	FALSE	1.07553	1.41601
1UBQ	KA33N	FALSE	1.55354	1.74369
3MBP	DA55N	FALSE	0	0.687066
3MBP	YA283D	FALSE	3.2	4.08614
1HFZ	YA103A	FALSE	2.39006	2.78154
1HFZ	HA107A	FALSE	0.788719	1.39246
1HFZ	QA54A	FALSE	0.40631	0.611413
1HFZ	LA110E	FALSE	0.191205	0.425229
1HFZ	WA118H	FALSE	0.597514	2.49995
1HFZ	KA114E	FALSE	0.645315	0.449956
1HFZ	WA104Y	FALSE	2.43786	2.8224
1HFZ	KA114Q	FALSE	0.597514	0.244065
1HFZ	HA107Y	FALSE	0.191205	-2.7152
1HFZ	LA110R	FALSE	-0.43021	-0.230393
1HFZ	KA114N	FALSE	-2.65296	0.168713
1HFZ	YA103P	FALSE	0.215105	6.92942
1RTB	VA54G	FALSE	4.86616	4.80773
1RTB	VA54I	FALSE	1.94551	0.742311
1RTB	VA63G	FALSE	3.49665	2.57411
1RTB	SA123A	FALSE	-0.46	-0.741467
1RTB	HA119A	FALSE	-0.2	0.866656
1RTB	DA121A	FALSE	2.2	-1.38502
2TRX	LA78K	FALSE	3.9	2.62502
2TRX	DA26A	FALSE	-3.7	-0.78116
2TRX	LA78R	FALSE	4	2.94262
1ONC	FA28A	FALSE	4.99522	4.02072
451C	VA78I	FALSE	-0.06	-0.952574
451C	EA70Q	FALSE	0.9	0.495091
451C	QA37R	FALSE	-0.5	-0.263006
451C	EA43Y	FALSE	-1.12811	0.14881
1H7M	EA90A	FALSE	0.40631	0.358932
1H7M	DA12A	FALSE	-0.239006	-0.527787
1H7M	DA48A	FALSE	-0.358509	-0.183978
1H7M	KA28A	FALSE	1.19503	0.809802
1H7M	RA42A	FALSE	-0.334608	-1.25595
1H7M	RA21A	FALSE	-0.0717017	-0.23352
1H7M	RA92A	FALSE	0.310707	1.46455
1TPK	VA65M	FALSE	2.2	2.89375
1IO2	IA6A	FALSE	2.91587	3.17532
1IO2	DA105A	FALSE	-1.57744	-1.57699
1SHF	SA124H	FALSE	1.25	7.40167
1SHF	SA124N	FALSE	0.73	2.05729
1SHF	SA124R	FALSE	0.18	-1.0177
1SHF	SA124T	FALSE	1.65	0.744539
1SHF	SA124K	FALSE	-0.11	-1.32362
1SHF	SA124Y	FALSE	2.27	9.32205
1SHF	SA124D	FALSE	2.02	3.3519
1IOB	NA7D	FALSE	-0.43	0.786497
1IOB	TA9Q	FALSE	2.8	1.03823
1IOB	KA97R	FALSE	3.1	-0.00199654
1IOB	RA4Q	FALSE	1	-0.0437183
1IOB	RA4P	FALSE	0.4	-0.634658
1IOB	CA8A	FALSE	2.52	0.38935
1IOB	CA8S	FALSE	4.8	1.32778
1C9O	GA23Q	FALSE	0	-0.349424
1C9O	NA11S	FALSE	0	-0.164065
1C9O	EA21A	FALSE	0.286807	-0.0590306
1C9O	RA3E	FALSE	0.83652	1.00577
1C9O	RA56E	FALSE	-0.764818	0.458306
1C9O	LA66E	FALSE	0.83652	1.34903
1C9O	RA3K	FALSE	0.191205	-0.191564
1C9O	EA12K	FALSE	0.43021	-0.379572
1C9O	SA24D	FALSE	-0.0956023	0.291599
1C9O	EA46K	FALSE	0.645315	-0.747095
1AMQ	NA294R	FALSE	2.6	3.18054
1AMQ	DA15A	FALSE	5.8	0.462438
1AMQ	TA10A	FALSE	1.3	0.414388
1AMQ	NA294D	FALSE	0	2.90068
1AMQ	RA266K	FALSE	7.6	0.975907
1AMQ	EA265Q	FALSE	6.3	-0.23729
1AMQ	EA265K	FALSE	7.6	-0.620578
1AMQ	NA297R	FALSE	4.4	-0.0910767
1AMQ	KA68E	FALSE	5.2	0.377982
1AMQ	CA191A	FALSE	2.2	0.515224
1AMQ	CA191S	FALSE	1.8	0.20618
1AMQ	CA192A	FALSE	1.6	0.563932
1AMQ	CA270A	FALSE	2.5	1.18164
1AMQ	CA401A	FALSE	-3.2	-0.0999302
1AMQ	CA82A	FALSE	1.3	-0.369489
1MGR	YA55F	FALSE	2.1	0.0436667
1MSI	DA36A	FALSE	-0.95	0.811759
1MSI	RA39A	FALSE	0.63	-0.012973
3BCI	EA96Q	FALSE	1.06119	-0.366368
1RGG	TA18V	FALSE	1.4	-0.394037
1RGG	DA25K	FALSE	0.9	-1.83986
1RGG	DA79I	FALSE	-2.9	-3.51724
1RGG	NA39S	FALSE	2.3	2.79465
1RGG	DA33A	FALSE	6.2	4.10351
1RGG	VA2T	FALSE	0.9	1.36716
1RGG	HA85Q	FALSE	0	-0.700261
1RGG	DA79Y	FALSE	-2.9	-3.71085
1RGG	DA79E	FALSE	0.3	-0.431979
1RGG	DA79R	FALSE	-2.7	-3.36694
1RGG	NA39D	FALSE	1.5	2.85397
1RGG	QA94K	FALSE	-0.3	-0.877048
1RGG	DA25H	FALSE	-0.9	-1.18876
1RGG	EA74K	FALSE	-1.1	-0.249695
1RGG	DA79K	FALSE	-2.3	-2.88476
1RGG	DA17K	FALSE	1.1	-1.09706
1CYO	FA35H	FALSE	2.82027	3.05446
1CYO	VA45E	FALSE	2.67686	0.337472
1CYO	VA61K	FALSE	2.39006	-0.341806
1CYO	VA61E	FALSE	1.05163	0.472386
3CHY	DA13A	FALSE	-2.7	-1.02217
3CHY	DA57A	FALSE	-3.3	-1.39531
3CHY	DA12A	FALSE	-2.5	-0.682584
2AFG	HA21Y	FALSE	-1.01	-0.56226
2AFG	FA108Y	FALSE	-0.94	0.614037
2AFG	HA93N	FALSE	-0.286807	-0.432436
1ANK	RA88G	FALSE	0.2	1.51919
1ANK	DA84H	FALSE	1.4	2.62229
2AKY	NA169D	FALSE	2.15105	-0.258727
2HMB	RA126K	FALSE	4.66061	-0.498882
2HMB	TA40E	FALSE	3.27438	-0.0625401
2HMB	RA106T	FALSE	3.53728	0.300515
2HMB	RA126Q	FALSE	0.621415	-0.189581
219L	NA163D	FALSE	0.21	0.265602
1BP2	FA22Y	FALSE	-1.5	0.475409
3PGK	WA333Y	FALSE	-1.4	2.61235
1HFY	AA30T	FALSE	-1.7	0.655366
2CRK	DA122N	FALSE	0	0.727316
2CRK	DA122A	FALSE	0	2.04713
1C2R	KA32E	FALSE	-0.4	0.175262
1C2R	KA14E	FALSE	0.9	0.687087
1C2R	KA12D	FALSE	1.1	0.701415
1C2R	PA35A	FALSE	2	2.29649
1C2R	YA75C	FALSE	0	2.91642
1RIS	EA22Q	FALSE	0.4	0.477635
5CRO	YA26D	FALSE	-2.7	-1.26363
1BOY	RA200W	FALSE	-0.6	3.11302
1AYF	HA56R	FALSE	1.15918	2.55507
1AYF	DA76E	FALSE	-0.454111	-0.277557
1AYF	CA95S	FALSE	-0.963193	0.336312
2HPR	SA46D	FALSE	-0.74	-3.26951
1SUP	NA218S	FALSE	-1.07	0.885006
1SUP	NA76D	FALSE	-0.45	-0.350849
1SUP	YA217K	FALSE	-0.72	1.47004
1SUP	QA206C	FALSE	-1.25	0.20013
2IMM	NA90Q	FALSE	-1.05163	5.96744
2IMM	QA79E	FALSE	0.40631	0.0660961
2IMM	KA24R	FALSE	0.167304	0.0350001
1OIA	YA13T	FALSE	1.3	3.3227
1IGV	DA19N	FALSE	-0.740918	-0.22505
1IGV	EA26Q	FALSE	-0.0956023	0.409854
1IGV	PA20G	FALSE	1.19503	0.36842
3SSI	MA73K	FALSE	-0.35	0.0160323
3SSI	MA73D	FALSE	-1.6	-0.234875
3SSI	MA73E	FALSE	-1.05	0.384482
1CLW	RA382S	FALSE	17.4	2.2984
1CLW	GA244R	FALSE	4	3.7622
1CLW	GA323D	FALSE	0.4	2.80223
1CLW	GA177R	FALSE	2.1	3.51928
1CLW	RA285K	FALSE	10.3	0.724256
3D2A	MA134E	FALSE	-0.66	0.222583
1EL1	VA109K	FALSE	0.43021	-0.612543
1FRD	HA42R	FALSE	-4	-1.10466
1KFW	NA197K	FALSE	-0.81262	-0.433499
1KFW	GA253P	FALSE	0.645315	9.81991
1KFW	GA92P	FALSE	-0.501912	-1.88191
1AXB	CA77S	FALSE	2.48566	4.7064
1CAH	CA206S	FALSE	-0.1	0.891037
1FNF	LA1408P	FALSE	0.02	0.0961489
1JIW	AI8P	FALSE	-3.2	-1.57942
1STN	FA122E	TRUE	-0.8	1.38336
1STN	AA139I	TRUE	-3.5	-1.06386
1STN	FA129E	TRUE	-4	-2.56822
1STN	SA62T	TRUE	-2.1	-2.04603
1STN	VA79G	TRUE	-2.4	-4.38455
1STN	LA54Y	TRUE	-3.4	0.495383
1STN	AA92I	TRUE	-4	-4.35466
1STN	IA51V	TRUE	0.1	0.451061
1STN	GA73E	TRUE	-2.7	-0.356129
1STN	FA78K	TRUE	0.1	-0.378703
1STN	FA96G	TRUE	-3	-3.90642
1STN	EA48K	TRUE	0	-0.732633
1STN	GA48K	TRUE	0.2	-2.15862
1STN	FA70K	TRUE	-0.2	-0.777203
1STN	LA115Y	TRUE	-0.3	-0.0997112
1STN	FA89L	TRUE	-1.21893	-0.377657
1STN	GA49K	TRUE	-0.2	-0.989737
1STN	FA49K	TRUE	0	0.128381
1STN	GA7L	TRUE	-1.5	-2.33088
1STN	KA19D	TRUE	-0.3	-0.200358
1STN	LA65M	TRUE	-0.8	-0.336417
1STN	FA131Q	TRUE	-0.7	0.327462
1STN	AA81R	TRUE	-1.1	-1.11826
1STN	TA99V	TRUE	-3.3	-1.21481
1STN	AA62T	TRUE	-2.4	-1.62976
1STN	AA141S	TRUE	-0.4	-0.278357
1STN	AA33T	TRUE	-1.4	-1.0948
1STN	AA82T	TRUE	-0.9	-0.0975504
1STN	GA71K	TRUE	-1.1	-2.00513
1STN	AA9K	TRUE	-1.4	-0.941942
1STN	GA70K	TRUE	-0.5	-0.727977
1STN	TA74V	TRUE	-3.8	-2.96727
1STN	KA122E	TRUE	-2.7	0.442878
1STN	GA93Y	TRUE	-7.5	-5.80721
1STN	GA21D	TRUE	0.3	0.925059
1STN	FA116K	TRUE	-0.1	0.124719
1STN	AA19D	TRUE	-0.1	-0.946143
1STN	AA127K	TRUE	0.2	0.00527933
1STN	SA27Y	TRUE	-3	-4.50215
1STN	IA120T	TRUE	-1.7	-0.341837
1STN	QA57E	TRUE	-0.2	-0.44972
1STN	NA19D	TRUE	-0.2	1.08613
1STN	AA77D	TRUE	-3.1	-3.49225
1STN	VA13T	TRUE	-0.4	-0.0450574
1STN	GA63K	TRUE	-1.5	-1.35612
1STN	FA9K	TRUE	-1.2	-0.0153365
1STN	GA120T	TRUE	-2.1	-1.01882
1STN	FA48K	TRUE	-0.5	-0.487405
1STN	NA27Y	TRUE	-4	-3.67491
1STN	GA64K	TRUE	-0.4	-0.75116
1STN	AA53K	TRUE	-0.2	-0.368007
1STN	KA10E	TRUE	-2.2	-0.466983
1STN	EA127K	TRUE	0	0.0405283
1STN	QA127K	TRUE	0	0.249318
1STN	QA133K	TRUE	-0.5	-0.5532
1STN	KA135E	TRUE	-1.1	1.45707
1STN	KA21D	TRUE	1	0.832767
1STN	KA27Y	TRUE	-3.9	-2.13281
1STN	RA27Y	TRUE	-2.9	-2.47676
1STN	EA28K	TRUE	-0.8	-1.03966
1STN	QA28K	TRUE	-0.3	-0.464706
1STN	DA43E	TRUE	0.2	-0.841507
1STN	QA48K	TRUE	-0.1	-0.0833025
1STN	KA57E	TRUE	-0.1	-0.159476
1STN	EA63K	TRUE	-1.5	-0.614882
1STN	EA64K	TRUE	-1.6	-0.0679109
1STN	KA66V	TRUE	-5.2	-2.12069
1STN	EA70K	TRUE	-0.4	-0.562327
1STN	KA73E	TRUE	-2.1	1.30938
1STN	KA75E	TRUE	-2.3	1.22199
1STN	KA77D	TRUE	-3.5	-9.62363
1STN	EA78K	TRUE	-0.8	-1.40292
1STN	DA79G	TRUE	-2.28	-1.74761
1STN	EA84K	TRUE	0	0.0150752
1STN	EA97K	TRUE	-0.6	-0.636328
1STN	CA105R	TRUE	-2.7	-1.21024
1STN	CA112A	TRUE	-0.8	-0.679442
1STN	CA120T	TRUE	-1.7	-0.49273
1STN	CA134K	TRUE	-0.7	-1.04216
1STN	CA13T	TRUE	-1.4	-0.417244
1STN	CA22T	TRUE	-0.9	-0.453282
1STN	CA27Y	TRUE	-2.9	-3.39713
1STN	CA29G	TRUE	-1.1	-2.41633
1STN	CA33T	TRUE	-1.2	-0.512845
1STN	CA41T	TRUE	0.6	0.123787
1STN	CA44T	TRUE	-0.2	-0.958752
1STN	CA50G	TRUE	-0.8	-2.39617
1STN	CA57E	TRUE	-0.7	-1.68239
1STN	CA60A	TRUE	-1.2	-0.412215
1STN	CA62T	TRUE	-1.1	-1.36367
1STN	CA70K	TRUE	-0.5	-0.800304
1STN	CA78K	TRUE	-0.4	-1.17289
1STN	CA82T	TRUE	-0.1	0.410548
1AAR	WA45F	TRUE	0.6	-1.0349
1AAR	QA6K	TRUE	0.262906	-0.713345
1AAR	EA6K	TRUE	0.525813	-0.579102
1AAR	QA27K	TRUE	-1.91205	-1.52203
1AAR	NA29K	TRUE	-1.67304	-1.45742
1AAR	QA29K	TRUE	-1.48184	-0.0514946
1TUP	HA273R	TRUE	-0.35	1.38702
1TUP	SA242C	TRUE	-2.94	0.343186
1LZ1	LA110V	TRUE	0.0717017	0.42802
1LZ1	LA32A	TRUE	-0.0956023	-3.37723
1LZ1	SA96A	TRUE	-1.00382	-0.712922
1LZ1	YA59I	TRUE	-3.77629	-10.0482
1LZ1	DA74V	TRUE	-0.43021	0.473711
1LZ1	TA93V	TRUE	-0.669216	-0.583463
1LZ1	NA2V	TRUE	-1.33843	0.841474
1LZ1	GA21R	TRUE	1.14723	-0.72393
1LZ1	TA59I	TRUE	-2.22275	-3.11857
1LZ1	TA56I	TRUE	-6.66826	-3.54479
1LZ1	SA59I	TRUE	-3.58509	-4.13058
1LZ1	SA9A	TRUE	-0.0239006	-0.818706
1LZ1	GA50R	TRUE	0.525813	1.14424
1LZ1	RA2V	TRUE	-0.382409	0.33495
1LZ1	YA110V	TRUE	-0.143403	0.544499
1LZ1	NA102D	TRUE	0.0717017	0.132099
1LZ1	NA18D	TRUE	-1.69694	-0.776398
1LZ1	NA120D	TRUE	0.0478011	-0.81893
1LZ1	DA2V	TRUE	-1.43403	-0.0993671
1LZ1	RA74V	TRUE	-0.0717017	0.771418
1LZ1	DA110V	TRUE	0.167304	1.09152
1LZ1	RA110V	TRUE	0.884321	0.245122
1LZ1	GA103P	TRUE	0	-1.55661
1LZ1	PA110V	TRUE	2.4	1.9305
1LZ1	PA47A	TRUE	1.1	0.941198
1LZ1	GA71P	TRUE	-1.2	-1.10119
1LZ1	AA77C	TRUE	-4.6	-1.17701
1LZ1	PA91D	TRUE	-0.8	1.01505
1CYC	YA73K	TRUE	-1.05	-0.113063
1CYC	WA73K	TRUE	-1.43	-0.0395728
1PIN	AA16S	TRUE	-0.442161	0.442928
1PIN	AA15M	TRUE	-0.590344	-1.34951
1PIN	AA25F	TRUE	-2.13671	-2.6068
1PIN	AA29T	TRUE	-1.24522	-0.559216
1PIN	GA18S	TRUE	0.0215105	1.31278
1PIN	LA23Y	TRUE	-1.18069	0.0646955
1PIN	AA14R	TRUE	-1.63193	-1.72941
1PIN	AA36R	TRUE	-0.291587	0.016621
1PIN	NA7L	TRUE	-0.898662	-2.49625
1PIN	AA6K	TRUE	0.150574	0.153272
1PIN	DA29T	TRUE	-1.33365	-5.69978
1PIN	DA26N	TRUE	-1.87859	-0.829607
1PIN	AA8P	TRUE	-0.965583	-2.96956
1PIN	GA8P	TRUE	-0.915392	-3.76494
1PIN	AA9P	TRUE	-0.188815	-1.53395
1PIN	GA9P	TRUE	-0.492352	-2.13071
1L63	EA144N	TRUE	0.5	1.63444
1L63	MA66L	TRUE	-1	0.521214
1L63	DA44S	TRUE	-0.11	0.158738
1L63	YA44S	TRUE	0.19	0.810307
1L63	WA44S	TRUE	0.05	0.701344
1L63	SA93A	TRUE	-0.2	-0.313396
1L63	AA50I	TRUE	-2.9	-2.11262
1L63	SA26T	TRUE	0.57	-1.1557
1L63	IA106M	TRUE	0.2	-1.95917
1L63	AA104F	TRUE	-2.7	-3.19874
1L63	AA40N	TRUE	0.32	0.35369
1L63	KA22E	TRUE	0.57	0.584107
1L63	EA113G	TRUE	0.3	-0.756118
1L63	VA152T	TRUE	0.2	1.66624
1L63	TA58I	TRUE	-3.4	-2.82143
1L63	DA59T	TRUE	-1.2	2.70686
1L63	AA122Q	TRUE	-0.24	-0.178798
1L63	MA44S	TRUE	0.33	0.90541
1L63	TA87V	TRUE	-1.6	-1.64663
1L63	NA11E	TRUE	-0.1	1.17315
1L63	SA42A	TRUE	-2.3	-0.851207
1L63	SA98A	TRUE	-2.5	-0.701624
1L63	TA20D	TRUE	0.9	-1.44882
1L63	AA47D	TRUE	-0.95	-0.862421
1L63	AA45E	TRUE	0.01	0.360991
1L63	SA59T	TRUE	-0.2	0.921277
1L63	SA41A	TRUE	-0.6	-0.693505
1L63	KA102M	TRUE	-6.9	-3.81088
1L63	SA82A	TRUE	-0.3	-0.275551
1L63	KA96R	TRUE	0	0.0213599
1L63	HA144N	TRUE	0.3	0.235338
1L63	HA90S	TRUE	-1.1	-0.219736
1L63	HA119R	TRUE	-0.29	-0.59739
1L63	VA96R	TRUE	-2.4	-3.54282
1L63	DA133L	TRUE	-5.7	-5.27125
1L63	HA60K	TRUE	-0.1	-0.722493
1L63	AA48K	TRUE	-0.56	-0.0127267
1L63	YA96R	TRUE	-4.7	-7.2592
1L63	KA42A	TRUE	-3.7	-8.01375
1L63	NA20D	TRUE	1.3	0.370462
1L63	EA44S	TRUE	0	0.748411
1L63	SA151T	TRUE	0.39	-0.615043
1L63	KA14R	TRUE	-0.03	-0.198841
1L63	HA11E	TRUE	0.1	1.29368
1L63	DA40N	TRUE	0.44	1.72425
1L63	QA96R	TRUE	-0.3	-1.4683
1L63	NA92D	TRUE	-1.4	-5.23286
1L63	KA120M	TRUE	-1.6	-0.652291
1L63	EA96R	TRUE	-2.5	-2.47608
1L63	HA83K	TRUE	-0.4	-0.735279
1L63	KA106M	TRUE	-3.4	-2.31729
1L63	DA41A	TRUE	0.29	0.678773
1L63	KA44S	TRUE	0.2	0.781492
1L63	RA44S	TRUE	0.24	1.24506
1L63	KA80R	TRUE	-0.17	-0.153967
1L63	DA96R	TRUE	-3.5	-4.19883
1L63	NA96R	TRUE	-3	-2.00091
1L63	SA96R	TRUE	-2.6	-2.17126
1L63	TA96R	TRUE	-2.8	-2.59478
1L63	CA149V	TRUE	-2	-1.95508
1L63	CA152T	TRUE	-0.5	-0.0361156
1L63	CA44S	TRUE	-0.11	-0.3241
1L63	PA44S	TRUE	-3.03	-3.37963
1L63	PA69Q	TRUE	-2.9	-1.82233
1L63	PA72D	TRUE	-2.7	-2.08525
1L63	PA74A	TRUE	-4.6	-4.68358
1L63	CA96R	TRUE	-2.9	-1.5114
1L63	PA96R	TRUE	-5.5	-4.03027
1BVC	AA135L	TRUE	-1.7	-3.56709
1BVC	IA135L	TRUE	-1.54	-2.36062
1BVC	VA135L	TRUE	-2.25	-2.82055
1BVC	AA77K	TRUE	-0.05	-0.725186
1BVC	KA123F	TRUE	-2.1	-5.57488
1BVC	GA93H	TRUE	0.05	-1.8694
1BVC	AA117S	TRUE	-0.26	0.172613
1BVC	AA56K	TRUE	-0.25	-0.642685
1BVC	QA97H	TRUE	0.02	-0.421703
1BVC	QA64H	TRUE	-0.35	0.311032
1BVC	QA36H	TRUE	-1.17	-1.11006
1BVC	AA44D	TRUE	-0.15	0.341229
1BVC	KA130A	TRUE	-3.7	-4.67022
1BVC	AA60D	TRUE	-0.1	0.0405241
1BVC	AA88P	TRUE	0.59	-1.91099
1A2P	AA53G	TRUE	-3.4	-3.13959
1A2P	SA18H	TRUE	-2.1	-1.9108
1A2P	FA78Y	TRUE	-1.14	-0.290305
1A2P	EA6T	TRUE	-0.27	1.12676
1A2P	AA23N	TRUE	-2.2	-0.949023
1A2P	SA65G	TRUE	0.98	-0.102282
1A2P	TA55I	TRUE	-1	-0.564836
1A2P	GA15Q	TRUE	-1.6	-1.0068
1A2P	GA18H	TRUE	0.7	-0.0395878
1A2P	QA6T	TRUE	-1.87	0.0514812
1A2P	DA26T	TRUE	0	1.97921
1A2P	SA16T	TRUE	-1.36	-0.641611
1A2P	KA34G	TRUE	-2.7	-2.16763
1A2P	KA32A	TRUE	-102	0.629799
1A2P	SA32A	TRUE	-0.1596	0.116755
1A2P	NA6T	TRUE	-1.27	1.6188
1A2P	TA10V	TRUE	-1.99	-1.70971
1A2P	QA73E	TRUE	-2.7	-1.14219
1A2P	AA54D	TRUE	-2.86	-1.05995
1A2P	QA83R	TRUE	-2.05	-1.51364
1A2P	RA16T	TRUE	0.74	0.418672
1A2P	WA73E	TRUE	-2.2	2.26618
1A2P	GA8D	TRUE	-1.3	-1.99743
1A2P	KA18H	TRUE	-0.92	0.646935
1A2P	DA34G	TRUE	-3.2	-3.0236
1A2P	KA83R	TRUE	-4.13	-3.37731
1A2P	RA32A	TRUE	-0.1988	0.159244
1A2P	NA54D	TRUE	-1.78	-0.0654345
1A2P	DA41N	TRUE	-2.62	-1.21264
1A2P	NA93D	TRUE	-4.11	-1.27707
1A2P	KA69R	TRUE	-3.13	-0.710554
1A2P	RA19K	TRUE	0.88	0.617417
1A2P	RA62K	TRUE	-0.32	-0.413644
1A2P	RA108K	TRUE	0.78	0.30966
1A2P	SA12D	TRUE	-0.9	-0.121256
1A2P	DA32A	TRUE	-0.4143	-0.673049
1A2P	DA18H	TRUE	-2.2	-1.96215
1A2P	EA26T	TRUE	-0.05	-0.121783
1A2P	RA34G	TRUE	-2.8	-2.1718
1A2P	DA6T	TRUE	0.11	2.39562
1A2P	SA69R	TRUE	-2.72	-2.1059
1A2P	EA32A	TRUE	0.1328	0.0254808
1A2P	RA18H	TRUE	-1	-0.332121
1A2P	CA32A	TRUE	-1.8381	-0.13846
1A2P	PA32A	TRUE	-4.1259	-2.90781
1A2P	PA6T	TRUE	-3.3	0.585372
2LZM	VA3I	TRUE	-0.4	-1.17511
2LZM	DA3I	TRUE	-3.2	-2.46464
2LZM	IA117S	TRUE	1.7	2.67421
2LZM	MA131V	TRUE	0.12	0.448863
2LZM	DA156G	TRUE	-4.07	-8.02391
2LZM	EA154R	TRUE	-1.1	-0.892101
2LZM	EA135K	TRUE	-1	-1.65062
2LZM	GA55N	TRUE	-0.6	1.10091
2LZM	AA157T	TRUE	-0.5	-0.977921
2LZM	HA96R	TRUE	-2.8	-5.18989
2LZM	TA98A	TRUE	-3.83	-3.00972
2LZM	DA144N	TRUE	0.5	2.19391
2LZM	EA123Q	TRUE	0.4	0.262096
2LZM	RA126W	TRUE	-5.74	-1.7936
2LZM	FA11E	TRUE	1.7	3.40453
2LZM	EA147K	TRUE	-0.7	-0.193108
2LZM	AA128E	TRUE	0.16	-0.819651
2LZM	DA131V	TRUE	0.08	-0.127297
2LZM	EA131V	TRUE	0.2	0.240769
2LZM	DA157T	TRUE	-2.39	-0.313223
2LZM	DA51G	TRUE	-2.63	-4.73244
2LZM	EA157T	TRUE	-0.8	-0.771968
2LZM	DA38S	TRUE	-1.2	3.30041
2LZM	KA128E	TRUE	-1.16	-0.735453
2LZM	EA105Q	TRUE	-1.1	0.172858
2LZM	EA119R	TRUE	0	0.234171
2LZM	EA115T	TRUE	0.3	0.0780748
2LZM	EA3I	TRUE	-2	-1.12775
2LZM	EA16K	TRUE	0.5	-0.118348
2LZM	DA116N	TRUE	0.6	0.848178
2LZM	RA157T	TRUE	0.3	0.463963
2BQA	AA99V	TRUE	-0.884321	-2.26165
2BQA	AA93V	TRUE	-1.00382	-1.90203
5AZU	AA33L	TRUE	-1.67304	-3.49353
5AZU	AA48W	TRUE	-3.34608	-6.01387
4LYZ	FA12M	TRUE	0.28	0.115209
4LYZ	SA40T	TRUE	-0.27	0.293185
4LYZ	DA13K	TRUE	-6.69216	-1.80295
4LYZ	HA77N	TRUE	-0.38	-0.462196
4LYZ	GA101D	TRUE	0.45	-0.16818
4LYZ	HA114R	TRUE	0.68	-0.534406
4LYZ	DA46N	TRUE	-0.84	-1.13673
4LYZ	FA101D	TRUE	0.72	0.997859
4LYZ	RA102G	TRUE	0.38	-2.23639
4LYZ	KA73R	TRUE	0.23	0.201681
4LYZ	KA19N	TRUE	-1.06	0.767691
4LYZ	NA101D	TRUE	0.04	0.648306
4LYZ	RA101D	TRUE	0.27	0.252168
4LYZ	YA91S	TRUE	-3.07	-16.4317
4LYZ	QA101D	TRUE	-0.08	0.579428
4LYZ	DA91S	TRUE	-2.31	-3.63027
4LYZ	QA21R	TRUE	-0.15	-0.432855
4LYZ	EA101D	TRUE	0	0.194742
4LYZ	KA68R	TRUE	-0.04	0.346531
4LYZ	DA103N	TRUE	0.239006	0.00947575
4LYZ	KA101D	TRUE	0.19	0.329378
1QLP	TA331K	TRUE	0.43	-0.822849
1QLP	IA364V	TRUE	0.4	0.919353
1QLP	IA250A	TRUE	-0.4	0.35329
1QLP	FA331K	TRUE	-1.31	1307
1QLP	IA331K	TRUE	-0.77	0.391207
1QLP	RA387K	TRUE	1	1.20262
1QLP	RA330S	TRUE	2.02	0.214834
1QLP	PA31A	TRUE	2.5	-4.01007
1QLP	CA51F	TRUE	3.01	-3.33826
1DYJ	TA59N	TRUE	-0.32	-1.34984
1DYJ	VA31F	TRUE	-1.5	-2.75818
1DYJ	EA59N	TRUE	-2.09	-1.7089
1DYJ	QA139E	TRUE	-0.42	-0.170907
1DYJ	HA59N	TRUE	-1.75	-4.06767
1DYJ	AA122D	TRUE	-1.6	0.0921156
1DYJ	SA40V	TRUE	-2.52	-3.74619
1DYJ	RA75V	TRUE	-1.2	-1.72741
1DYJ	SA155I	TRUE	-3.93	-3.92505
1DYJ	KA59N	TRUE	-2.22	-1.80243
1DYJ	QA59N	TRUE	-0.92	-1.03569
1DYJ	RA28L	TRUE	1.7	0.0146574
1DYJ	KA139E	TRUE	-1	-0.415415
1DYJ	DA121G	TRUE	0.19	-3.07566
1DYJ	EA30W	TRUE	-2.89	-3.81136
1DYJ	DA67G	TRUE	-0.14	-2.13746
1DYJ	EA155I	TRUE	-3.26	-2.86236
1DYJ	RA40V	TRUE	-1.72	-6.08495
1DYJ	RA155I	TRUE	-3.28	-1.07287
1DYJ	RA30W	TRUE	-2.49	-3.23994
1DYJ	DA155I	TRUE	-4.1	-4.21754
1DYJ	KA155I	TRUE	-3.35	-1.54623
1DYJ	CA121G	TRUE	0.09	0.0121424
1DYJ	CA59N	TRUE	-0.02	-0.449964
1DYJ	PA59N	TRUE	-1.34	-1.26946
1DYJ	AA66P	TRUE	1.3	-0.120659
1DYJ	CA67G	TRUE	-0.36	-2.28516
1DYJ	CA75V	TRUE	0.1	-1.67558
1FXA	AA48T	TRUE	0.1	0.386185
1FXA	HA42R	TRUE	-1.4	-1.79032
1FXA	KA94E	TRUE	-0.4	1.02196
1FXA	DA94E	TRUE	-1.1	-0.171657
1VQB	LA45V	TRUE	-3	1.01917
1VQB	VA47I	TRUE	-2	-1.12485
1VQB	TA78I	TRUE	-6.6	-0.620554
1VQB	WA73F	TRUE	0.76	-0.0784258
1VQB	VA24K	TRUE	0.8	-0.627867
1VQB	AA49L	TRUE	-6.1	-3.01975
1VQB	AA41Y	TRUE	-0.4	-0.42282
1VQB	HA32L	TRUE	-0.9	-1.98673
1VQB	TA70V	TRUE	-3.5	-0.0896409
1VQB	RA32L	TRUE	-1.6	-1.46909
1VQB	FA30E	TRUE	2.1	1.73172
1VQB	HA50D	TRUE	-1.5	-2.36874
1VQB	NA36D	TRUE	-1	-0.469811
1VQB	HA69K	TRUE	-1.2	-0.621364
1VQB	RA26Y	TRUE	-0.4	-0.196761
1VQB	CA19V	TRUE	-0.3	-0.570667
1PGA	NA53T	TRUE	0.52	0.0741469
1PGA	IA53T	TRUE	0.1	1.93093
1PGA	AA49T	TRUE	-0.860421	-0.133067
1PGA	AA47D	TRUE	0.358509	-0.485785
1PGA	VA53T	TRUE	0.94	1.12617
1PGA	AA50K	TRUE	-0.454111	-0.802944
1PGA	EA53T	TRUE	-0.1	-0.402661
1PGA	DA53T	TRUE	-0.9	-1.44489
1PGA	SA53T	TRUE	0.87	-0.339174
1PGA	RA53T	TRUE	-0.1	2.05825
1PGA	QA53T	TRUE	0.38	0.443598
1PGA	KA53T	TRUE	0.35	1.40127
1PGA	PA10K	TRUE	-0.2	-0.38885
1PGA	PA21V	TRUE	0.5	1.46815
1PGA	PA23A	TRUE	-0.3	1.48151
1PGA	PA24A	TRUE	-0.5	1.34146
1PGA	PA25T	TRUE	-2.8	-0.665997
1PGA	PA26A	TRUE	-3.4	-3.91912
1PGA	PA29V	TRUE	-3.5	-2.20629
1PGA	PA2T	TRUE	-2.7	0.160829
1PGA	PA36D	TRUE	-3.1	-1.33087
1PGA	PA48A	TRUE	-0.7	0.442997
1PGA	CA53T	TRUE	0.78	-0.111562
1PGA	PA9G	TRUE	-2.4	-2.40234
1FTG	AA50L	TRUE	0.05	-3463
1FTG	IA18V	TRUE	0.27	0.931923
1FTG	SA122T	TRUE	-0.37	-0.843286
1FTG	KA20E	TRUE	1.6	0.542845
1FTG	KA150D	TRUE	-0.28	1.26506
1FTG	KA65D	TRUE	-0.26	0.500371
1FTG	KA72E	TRUE	1.28	1.14182
1FTG	KA61E	TRUE	0.88	1.22295
1FTG	KA75D	TRUE	1	1.01879
1FTG	KA126D	TRUE	1.01	0.338955
1FTG	KA40E	TRUE	2.21	1.03432
1RN1	TB16V	TRUE	-3.2	-2.06254
1RN1	NB76D	TRUE	-3.51	-0.178346
1RN1	HB21A	TRUE	-0.17	-0.410701
1RN1	SB21A	TRUE	-0.4	0.0876764
1RN1	AB81N	TRUE	-2.87	-1.06883
1RN1	WB45Y	TRUE	0.740918	-0.107142
1RN1	AB58E	TRUE	-0.9	-0.522388
1RN1	TB89V	TRUE	-3.07	-1.05675
1RN1	SB89V	TRUE	-4.87	-3.71283
1RN1	KB25Q	TRUE	0.77	0.230282
1RN1	YB59W	TRUE	-0.932122	-0.201746
1RN1	TB78V	TRUE	-4.08	-2.53016
1RN1	DB44N	TRUE	-2	-2.10309
1RN1	HB49D	TRUE	1.1	0.105616
1RN1	AB76D	TRUE	-3.7	0.796354
1RN1	EB21A	TRUE	-0.69	0.143725
1RN1	RB21A	TRUE	-0.41	-0.00281658
1RN1	KB21A	TRUE	-0.51	0.0665415
1RN1	DB21A	TRUE	-0.71	-0.481897
1RN1	CB16V	TRUE	-5.3	-2.44908
1RN1	CB21A	TRUE	-0.74	-0.731535
1RN1	AB39P	TRUE	-4.33	-5.86527
1RN1	VB73P	TRUE	-2.43786	-1.80133
1RN1	CB78V	TRUE	-3.67	-2.21369
1RN1	CB89V	TRUE	-3.54	-1.7505
1OH0	SA16Y	TRUE	-11.9	-5.2612
1OH0	SA32Y	TRUE	-13.7	-4.77674
2ZTA	AA28K	TRUE	-0.06	-0.396615
1SHG	FA18K	TRUE	2.33	-0.605165
1SHG	GA48D	TRUE	1.05163	-0.0887812
1SHG	YA59K	TRUE	0.84	0.0602229
2RN2	NA52A	TRUE	-1.79	-0.325941
2RN2	DA62H	TRUE	-0.17	-0.766464
2RN2	SA10D	TRUE	2.67	2.18604
2RN2	TA52A	TRUE	-0.82	0.968566
2RN2	HA52A	TRUE	-3.59	-2.61869
2RN2	AA124H	TRUE	0.0478011	0.168697
2RN2	LA68S	TRUE	-1.00382	2.26446
2RN2	NA10D	TRUE	1.96	2.27535
2RN2	DA52A	TRUE	-1.85	-1.03425
2RN2	DA48E	TRUE	-0.22	-1.30275
2RN2	VA119E	TRUE	0.74	0.498934
2RN2	IA134D	TRUE	1.26673	1.2136
2RN2	QA134D	TRUE	1.31453	1.36992
2RN2	NA95K	TRUE	0.9	0.968276
2RN2	LA134D	TRUE	1.50574	1.07925
2RN2	VA134D	TRUE	1.12333	0.82834
2RN2	RA117K	TRUE	0.03	0.169275
2RN2	KA135E	TRUE	-0.22	0.520343
2RN2	NA70D	TRUE	1.57	2.59627
2RN2	RA91K	TRUE	0	0.405246
2RN2	HA10D	TRUE	2.37	2.6867
2RN2	KA52A	TRUE	-5.93	0.60205
2RN2	EA10D	TRUE	0.96	-0.0536277
2RN2	TA134D	TRUE	1.07553	1.8003
2RN2	DA53I	TRUE	-4.1	-4.64807
2RN2	EA70D	TRUE	0.11	0.506595
2RN2	EA134D	TRUE	0.860421	0.506315
2RN2	EA52A	TRUE	-1.52	-0.924009
2RN2	RA62H	TRUE	0.36	0.441616
2RN2	EA94D	TRUE	-0.4	0.057547
1TEN	AA882S	TRUE	-2.82	-1.22449
1TEN	AA835L	TRUE	-4.29	-5.09134
1TEN	AA830I	TRUE	-1.38	-2.63377
1TEN	SA867T	TRUE	-1.22	-1.54869
1TEN	AA887E	TRUE	1.61	0.0346614
1BPI	AA3D	TRUE	0.2	-0.00510612
1BPI	AA36G	TRUE	-2.1	-3.19872
1BPI	AA39R	TRUE	0	-0.598218
1BPI	AA26K	TRUE	0	0.097487
1BPI	DA12G	TRUE	-4.3	-8.6299
1BPI	GA43N	TRUE	-5.7	-2.14992
1BPI	AA15K	TRUE	-0.4	-0.523899
1BPI	TA16A	TRUE	-1.7	-1.07492
1BPI	AA1R	TRUE	-0.5	-0.307164
1BPI	AA53R	TRUE	-0.1	-0.34726
1BPI	AA17R	TRUE	-0.3	-0.781035
1BPI	NA35Y	TRUE	-3.7	-3.4036
1BPI	AA20R	TRUE	-1.8	-0.626034
1BPI	AA49E	TRUE	-0.2	-1.44635
1BPI	DA37G	TRUE	-1.7	-4.96912
1BPI	DA35Y	TRUE	-3.8	-1.25494
1BPI	DA36G	TRUE	-2.8	-7.35588
1BPI	AA13P	TRUE	-1.6	-1.15632
1BPI	SA13P	TRUE	-1.4	-1.22826
1BPI	AA2P	TRUE	-1.3	-1.73868
1BPI	AA8P	TRUE	-0.3	-0.526535
1BPI	AA9P	TRUE	-0.8	-1.44827
1ROP	RA30D	TRUE	0.8	2.05381
1ROP	HA30D	TRUE	0.9	0.820747
1ROP	LA30D	TRUE	-0.1	0.0208797
1ROP	AA30D	TRUE	0.3	0.226512
1ROP	KA30D	TRUE	0.9	1.64553
1ROP	QA30D	TRUE	1.8	0.78747
1ROP	YA30D	TRUE	0.2	0.0114463
1ROP	TA30D	TRUE	-0.4	-0.935942
1ROP	EA30D	TRUE	1	0.0245051
1ROP	CA30D	TRUE	0.8	0.211636
2CI2	VI51L	TRUE	-1.02	-1.63654
2CI2	TI49I	TRUE	-1.34	-1.11798
2CI2	AI42D	TRUE	-1.05	0.0661484
2CI2	QI33E	TRUE	-0.4	-1.10779
2CI2	QI26E	TRUE	-0.57	0.355628
2CI2	DI34E	TRUE	0.36	0.0722358
2CI2	SI55T	TRUE	-0.98	-0.887316
2CI2	NI33E	TRUE	-0.28	-1.95721
2CI2	AI37K	TRUE	-0.99	-0.0696805
2CI2	DI58T	TRUE	-0.04	0.236909
2CI2	NI72K	TRUE	-1.21	0.0176007
2CI2	DI75N	TRUE	-1.51	-1.56943
2CI2	DI33E	TRUE	-0.77	-0.677691
1POH	DA49K	TRUE	1.5	0.525322
1POH	SA49K	TRUE	1	-0.798761
1POH	EA49K	TRUE	1.9	0.346042
1POH	NA49K	TRUE	0.3	-0.228079
1POH	DA46S	TRUE	1.5	4.85107
1POH	RA49K	TRUE	-0.1	-0.0537144
1POH	QA49K	TRUE	1.6	0.193296
1CSP	KA20V	TRUE	-1.95985	-0.558941
1CSP	QA25D	TRUE	-0.788719	1.68255
1CSP	KA43E	TRUE	0.215105	0.501035
1CSP	KA55N	TRUE	-0.215105	0.134691
1CSP	QA56R	TRUE	0.310707	0.370295
1CSP	QA39K	TRUE	-0.0717017	-0.199422
1CSP	QA21E	TRUE	-0.239006	0.0762949
1CSP	QA53E	TRUE	0.167304	0.687363
1CSP	LA66E	TRUE	1.33843	1.13603
1CSP	DA55N	TRUE	0.478011	-0.0196591
1CSP	KA24D	TRUE	-0.597514	-0.186899
1CSP	KA42E	TRUE	0	0.729415
1CSP	DA10N	TRUE	0.262906	0.503698
1CSP	KA25D	TRUE	-1.45793	1.58994
1CSP	RA3E	TRUE	0.884321	0.690078
1CSP	QA65K	TRUE	-0.956023	-0.87354
1CSP	KA19E	TRUE	-0.501912	1.0907
1CSP	EA13K	TRUE	-0.310707	-0.0968541
1CSP	QA19E	TRUE	-0.143403	0.21776
1CSP	RA1M	TRUE	1.74474	0.0658014
1CSP	KA21E	TRUE	-0.0717017	-0.128604
1CSP	QA13K	TRUE	-0.167304	0.0355376
1CSP	KA66E	TRUE	2.17495	1.57114
1CSP	EA46A	TRUE	-0.597514	-1.95009
1CSP	EA39K	TRUE	-0.310707	-0.268565
1CSP	KA3E	TRUE	2.74857	0.820106
1CSP	QA5K	TRUE	-2.19885	-0.591059
1CSP	KA50E	TRUE	-0.645315	0.0904526
1CSP	EA5K	TRUE	-3.48948	-1.94084
1CSP	KA46A	TRUE	1.41013	0.450371
1CSP	EA48S	TRUE	0	-0.348347
1CSP	KA12E	TRUE	-0.717017	-0.0341812
1CSP	KA53E	TRUE	-0.286807	0.647748
1CSP	RA48S	TRUE	1.57744	0.976908
1CSP	KA48S	TRUE	0.717017	1.46242
1CSP	KA10N	TRUE	-1.50574	0.965446
2IFB	AA65G	TRUE	-1.33	-2.3362
1FKJ	VA75T	TRUE	-0.81	1.24689
1FKJ	AA50L	TRUE	-2.57	-2.25197
1FKJ	VA27T	TRUE	0.23	-0.632714
1FKJ	AA57R	TRUE	-0.81	-0.545908
1FKJ	AA61E	TRUE	-0.84	-0.783103
1FKJ	SA21T	TRUE	-1.44	-1.49445
1FKJ	DA56I	TRUE	-3.16	0.731136
1UBQ	QA33K	TRUE	-0.908222	-0.599395
1UBQ	IA33K	TRUE	0.597514	0.946073
1UBQ	DA18E	TRUE	0.08	0.0955243
1UBQ	AA27K	TRUE	-2.7	-2.04144
1UBQ	SA33K	TRUE	-1.31453	-1.24867
1UBQ	EA33K	TRUE	-0.908222	-1.95018
1UBQ	TA33K	TRUE	-1.07553	-0.894002
1UBQ	NA33K	TRUE	-1.55354	-1.64183
3MBP	NA55D	TRUE	0	-0.613579
3MBP	DA283Y	TRUE	-3.2	-3.19218
1HFZ	AA103Y	TRUE	-2.39006	-2.6201
1HFZ	AA107H	TRUE	-0.788719	-1.35973
1HFZ	AA54Q	TRUE	-0.40631	-0.636861
1HFZ	EA110L	TRUE	-0.191205	-0.411956
1HFZ	HA118W	TRUE	-0.597514	-2.07069
1HFZ	EA114K	TRUE	-0.645315	-0.451149
1HFZ	YA104W	TRUE	-2.43786	-2.60521
1HFZ	QA114K	TRUE	-0.597514	-0.231039
1HFZ	YA107H	TRUE	-0.191205	3.61837
1HFZ	RA110L	TRUE	0.43021	0.31202
1HFZ	NA114K	TRUE	2.65296	-0.127524
1HFZ	PA103Y	TRUE	-0.215105	-6.13563
1RTB	GA54V	TRUE	-4.86616	-4.7606
1RTB	IA54V	TRUE	-1.94551	0.12749
1RTB	GA63V	TRUE	-3.49665	-2.6705
1RTB	AA123S	TRUE	0.46	0.26848
1RTB	AA119H	TRUE	0.2	-0.282118
1RTB	AA121D	TRUE	-2.2	1.68457
2TRX	KA78L	TRUE	-3.9	-2.36567
2TRX	AA26D	TRUE	3.7	0.819544
2TRX	RA78L	TRUE	-4	-2.49189
1ONC	AA28F	TRUE	-4.99522	-3.8453
451C	IA78V	TRUE	0.06	0.927906
451C	QA70E	TRUE	-0.9	-0.131177
451C	RA37Q	TRUE	0.5	0.339786
451C	YA43E	TRUE	1.12811	-0.195875
1H7M	AA90E	TRUE	-0.40631	-0.353294
1H7M	AA12D	TRUE	0.239006	0.573655
1H7M	AA48D	TRUE	0.358509	0.223343
1H7M	AA28K	TRUE	-1.19503	-0.769107
1H7M	AA42R	TRUE	0.334608	1.61941
1H7M	AA21R	TRUE	0.0717017	0.228192
1H7M	AA92R	TRUE	-0.310707	-1.51175
1TPK	MA65V	TRUE	-2.2	-1.60003
1IO2	AA6I	TRUE	-2.91587	-2.94714
1IO2	AA105D	TRUE	1.57744	1.62137
1SHF	HA124S	TRUE	-1.25	-1.67348
1SHF	NA124S	TRUE	-0.73	-0.394995
1SHF	RA124S	TRUE	-0.18	1.42042
1SHF	TA124S	TRUE	-1.65	-0.752626
1SHF	KA124S	TRUE	0.11	1.39906
1SHF	YA124S	TRUE	-2.27	-6.80719
1SHF	DA124S	TRUE	-2.02	-1.99279
1IOB	DA7N	TRUE	0.43	-0.684322
1IOB	QA9T	TRUE	-2.8	-1.30951
1IOB	RA97K	TRUE	-3.1	0.811061
1IOB	QA4R	TRUE	-1	-0.558698
1IOB	PA4R	TRUE	-0.4	0.0210139
1IOB	AA8C	TRUE	-2.52	-0.340842
1IOB	SA8C	TRUE	-4.8	-1.05787
1C9O	QA23G	TRUE	0	0.387118
1C9O	SA11N	TRUE	0	0.11965
1C9O	AA21E	TRUE	-0.286807	0.0585733
1C9O	EA3R	TRUE	-0.83652	-0.872608
1C9O	EA56R	TRUE	0.764818	-0.293046
1C9O	EA66L	TRUE	-0.83652	-1.37301
1C9O	KA3R	TRUE	-0.191205	0.352832
1C9O	KA12E	TRUE	-0.43021	0.384538
1C9O	DA24S	TRUE	0.0956023	-0.229922
1C9O	KA46E	TRUE	-0.645315	0.769335
1AMQ	RA294N	TRUE	-2.6	-3.04503
1AMQ	AA15D	TRUE	-5.8	-0.0676894
1AMQ	AA10T	TRUE	-1.3	-0.406179
1AMQ	DA294N	TRUE	0	-1.39872
1AMQ	KA266R	TRUE	-7.6	-0.877442
1AMQ	QA265E	TRUE	-6.3	0.221465
1AMQ	KA265E	TRUE	-7.6	0.517338
1AMQ	RA297N	TRUE	-4.4	0.219441
1AMQ	EA68K	TRUE	-5.2	-0.340573
1AMQ	AA191C	TRUE	-2.2	-0.530179
1AMQ	SA191C	TRUE	-1.8	-0.227139
1AMQ	AA192C	TRUE	-1.6	-0.601843
1AMQ	AA270C	TRUE	-2.5	-1.20742
1AMQ	AA401C	TRUE	3.2	0.146876
1AMQ	AA82C	TRUE	-1.3	0.404289
1MGR	FA55Y	TRUE	-2.1	0.128365
1MSI	AA36D	TRUE	0.95	-0.525327
1MSI	AA39R	TRUE	-0.63	-0.0223744
3BCI	QA96E	TRUE	-1.06119	0.420115
1RGG	VA18T	TRUE	-1.4	0.279252
1RGG	KA25D	TRUE	-0.9	1.94211
1RGG	IA79D	TRUE	2.9	4.35258
1RGG	SA39N	TRUE	-2.3	-2.72759
1RGG	AA33D	TRUE	-6.2	-4.16872
1RGG	TA2V	TRUE	-0.9	-1.61059
1RGG	QA85H	TRUE	0	1.13024
1RGG	YA79D	TRUE	2.9	3.83419
1RGG	EA79D	TRUE	-0.3	0.399743
1RGG	RA79D	TRUE	2.7	4.72268
1RGG	DA39N	TRUE	-1.5	-2.46991
1RGG	KA94Q	TRUE	0.3	1.32644
1RGG	HA25D	TRUE	0.9	1.13053
1RGG	KA74E	TRUE	1.1	0.420708
1RGG	KA79D	TRUE	2.3	3.53524
1RGG	KA17D	TRUE	-1.1	1.13247
1CYO	HA35F	TRUE	-2.82027	-3.04529
1CYO	EA45V	TRUE	-2.67686	-0.342016
1CYO	KA61V	TRUE	-2.39006	0.384594
1CYO	EA61V	TRUE	-1.05163	-0.417742
3CHY	AA13D	TRUE	2.7	0.99466
3CHY	AA57D	TRUE	3.3	2.32049
3CHY	AA12D	TRUE	2.5	1.49044
2AFG	YA21H	TRUE	1.01	0.547356
2AFG	YA108F	TRUE	0.94	-0.658034
2AFG	NA93H	TRUE	0.286807	0.428203
1ANK	GA88R	TRUE	-0.2	-1.3838
1ANK	HA84D	TRUE	-1.4	-1.4148
2AKY	DA169N	TRUE	-2.15105	0.77176
2HMB	KA126R	TRUE	-4.66061	0.649352
2HMB	EA40T	TRUE	-3.27438	0.572736
2HMB	TA106R	TRUE	-3.53728	-0.196042
2HMB	QA126R	TRUE	-0.621415	0.0824289
219L	DA163N	TRUE	-0.21	-0.268748
1BP2	YA22F	TRUE	1.5	-0.73016
3PGK	YA333W	TRUE	1.4	-1.7797
1HFY	TA30A	TRUE	1.7	-0.440602
2CRK	NA122D	TRUE	0	-0.502867
2CRK	AA122D	TRUE	0	-0.123443
1C2R	EA32K	TRUE	0.4	-0.194764
1C2R	EA14K	TRUE	-0.9	-0.761579
1C2R	DA12K	TRUE	-1.1	-0.711773
1C2R	AA35P	TRUE	-2	-2.4072
1C2R	CA75Y	TRUE	0	-2.89287
1RIS	QA22E	TRUE	-0.4	-0.0628345
5CRO	DA26Y	TRUE	2.7	1.30922
1BOY	WA200R	TRUE	0.6	-2.89258
1AYF	RA56H	TRUE	-1.15918	-1.64402
1AYF	EA76D	TRUE	0.454111	0.304117
1AYF	SA95C	TRUE	0.963193	-0.290643
2HPR	DA46S	TRUE	0.74	3.37582
1SUP	SA218N	TRUE	1.07	-0.744909
1SUP	DA76N	TRUE	0.45	0.412959
1SUP	KA217Y	TRUE	0.72	0.0536765
1SUP	CA206Q	TRUE	1.25	-0.169545
2IMM	QA90N	TRUE	1.05163	-4.07649
2IMM	EA79Q	TRUE	-0.40631	0.0540548
2IMM	RA24K	TRUE	-0.167304	0.0195948
1OIA	TA13Y	TRUE	-1.3	-0.849408
1IGV	NA19D	TRUE	0.740918	0.575297
1IGV	QA26E	TRUE	0.0956023	-0.231872
1IGV	GA20P	TRUE	-1.19503	-0.334914
3SSI	KA73M	TRUE	0.35	-0.102468
3SSI	DA73M	TRUE	1.6	0.131765
3SSI	EA73M	TRUE	1.05	-0.469402
1CLW	SA382R	TRUE	-17.4	-2.33865
1CLW	RA244G	TRUE	-4	-3.61212
1CLW	DA323G	TRUE	-0.4	-2.73662
1CLW	RA177G	TRUE	-2.1	-3.50673
1CLW	KA285R	TRUE	-10.3	-0.337686
3D2A	EA134M	TRUE	0.66	-0.197237
1EL1	KA109V	TRUE	-0.43021	0.683952
1FRD	RA42H	TRUE	4	2.12052
1KFW	KA197N	TRUE	0.81262	0.446783
1KFW	PA253G	TRUE	-0.645315	-9.26408
1KFW	PA92G	TRUE	0.501912	1.91588
1AXB	SA77C	TRUE	-2.48566	-0.628641
1CAH	SA206C	TRUE	0.1	-0.841986
1FNF	PA1408L	TRUE	-0.02	0.366557
1JIW	PI8A	TRUE	3.2	1.75535

## Sheet: Fig 1B
Coverage: 60 identity: 95
Y
FDR	pvalue	Filter
0.257618	0.424443	None
0.207581	1.45385e-05	Log likelihood > 0
0.151111	2.80181e-10	Log likelihood >0 & Delta log Likelihood > 0

## Sheet: Fig 3D
	X	Y	Yerr
mut_id_pdb	Delta CamSol intrinsic score	DDG (kcal/mol)	Std DDG (kcal/mol)
QC1E	0.098642	-0.565392	0.0485936
AC31D	0.117445	-0.842438	0.0433153
HC53R	0.0929654	-0.0382471	0.0655283
HC53P	0.0578235	-1.59521	0.039281
TC55G	0.045066	-0.921679	0.00126122
TC55D	0.0495509	-0.173511	0.0020366
TC55S	0.0386768	-0.196287	0.00177414
TC68I	0.00209691	-0.707121	0.0160834
VC92I	0.0229306	-0.609226	0.0203391
TC100H	0.00585558	-0.873019	0.0091409
TC100R	0.0320464	-1.02774	0.0680992
TC100G	0.01522	-0.516828	0.0331897
TC100D	0.0413894	-0.565196	0.0128911
TC100K	0.0263156	-1.52023	0.0772713
TC100A	0.00442968	-1.24014	0
TC100S	0.0128923	-0.741889	0.0290418
TC100Q	0.0100441	-1.10583	0.0600695
C is chain ID

## Sheet: Fig 4
	X	X	Y panel A	Yerr_low	Yerr_up	Y panel B	Y panel B
Label	Tm (C) rep1	Tm (C) rep2	AMS50% (M)	LowCI AMS50% (M)	UpCI AMS50% (M)	CIC RT (min) rep1	CIC RT (min) rep2
WT	70.1	70.1	0.758	0.748	0.793	11.862	11.856
A31D	72.6	72.7	1.246	1.2	1.284	11.528	11.557
H53P	70.5	70.4	0.943	0.825	1.188	11.89	11.889
H53R	71.3	71.3	1.4	1.313	1.424	12.031	12.035
T55D	76.3	76.9	1.369	1.163	1.466	11.403	11.396
T55G	80.7	80.6	1.22	1.041	1.349	11.592	11.585
T100K	74.8	74.5	1.465	1.45	1.482	11.737	11.735
T100R	73.1	73.1	1.252	1.068	1.386	11.931	11.934
A31D T55D	78.6	78.4	1.275	1.093	1.417	11.045	11.045
A31D T55G	83.1	82.7	1.493	1.452	1.515	11.204	11.205
H53P T55G	80.5	80.3	1.606	1.581	1.651	11.87	11.874
A31D H53P T55G	82.1	81.9	1.176	1.082	1.215	11.441	11.447
A31D H53P T55G T100K	83.6	83.8	1.192	1.062	1.382	11.119	11.121

## Sheet: Fig 5
		Y panel A	Y panel A	Y panel B	Y panel B
Ab	Mutations	Tm (C) rep1	Tm (C) rep2	CIC RT (min) rep1	CIC RT (min) rep2
Adalimumab	WT	57.9	57.9	10.532	10.5105
Adalimumab	AL94P	52.3	52.6	10.492	10.5365
Adalimumab	SH55G	58.7	58.7	10.517	10.5015
Adalimumab	WH53P	61.1	60.7	10.404	10.3675
Adalimumab	AH23K AH40P SH49G WH53P AL94P	66.9	66.8	10.484	10.4275
Adalimumab	AH23K TH52S WH53P SH55G AL94P	65.9	65.9	10.441	10.4135
Adalimumab	AH23K AH40P SH49G	63.6	63.6	10.47	10.5205
Adalimumab	AH23K AH40P SH55G	62.9	62.7	10.495	10.4945
Adalimumab	AH23K SH49G SH55G	64.9	65	10.501	10.5535
Adalimumab	AH40P SH49G SH55G	65	65.2	10.483	10.5415
Adalimumab	AH23K AH40P SH49G SH55G	65.1	65.1	10.526	10.5455
Adalimumab	AH23K SH49G TH52S SH55G	66	65.9	10.525	10.5435
Adalimumab	AH40P SH49G TH52S SH55G	65.8	65.2	10.476	10.5035
Adalimumab	AH23K AH40P SH49G TH52S SH55G	66.4	66.5	10.542	10.5625
CR3022	WT	65.4	65.3	10.55	10.54
CR3022	MH40P	66.8	66.8	10.59	10.63
CR3022	MH40P AL86P	67	67	10.58	10.59
CR3022	TH9P MH40P SH89E SH56G	72.1	72.4	10.34	10.34
CR3022	TH9P MH40P TL59K AL86P	69.2	69	10.62	10.62
CR3022	TH9P MH40P QH67R TL59K AL86P	71.9	72.2	10.65	10.62
Golimumab	WT	62.4	62.4	12.1	12.07
Golimumab	AH40P	63.8	63.7	12.07	12.08
Golimumab	SH52D	62.4	62.6	11.66	11.66
Golimumab	AH23K AH40P SH52D TH121L	65.6	65.4	11.75	11.73
Golimumab	AH23K AH40P SH52D TH121L YL30G	65.5	65.4	11.15	11.22
H11-D4	WT	67.6	67.6	11.0475	11.0505
H11-D4	T111H	67.1	67.1	11.0965	11.0935
H11-D4	Y88P T111H	71.6	71.8	11.0585	11.0075
H11-D4	Y88P W112I	73.8	73.6	10.8375	10.9045
H11-D4	F88P T111H W112I	73.2	73.3	10.8825	10.9755
H11-H4	WT	63.7	63.5	11.86	11.88
H11-H4	Y88P	69.6	69.6	11.73	11.79
H11-H4	T111H	63.2	63.2	12.3	12.31
H11-H4	Y88P T111H	69.4	69.5	12.12	12.24
H11-H4	Y88P L106P T111H	70	70.4	11.83	11.87

## Sheet: Fig S1
FDR	pvalue
0.257618	not applicable
0.258156	0.567016
0.257062	0.424443
0.212996	8.51068e-05
0.209009	2.36941e-05
0.159329	9.54441e-10
0.159041	3.72984e-09
0.155319	2.0461e-10
0.154867	1.09925e-09
0.258156	0.566255
0.257062	0.424443
0.207581	1.45385e-05
0.206897	1.06712e-05
0.163522	4.48584e-09
0.159737	6.95607e-09
0.157113	4.10386e-10
0.151111	2.80181e-10
0.258156	0.566255
0.257062	0.424443
0.209386	2.6866e-05
0.208333	1.57851e-05
0.164927	7.42722e-09
0.16087	7.91402e-09
0.154989	1.45217e-10
0.152655	4.94182e-10

## Sheet: Fig S2
	Frequency > 0 | Log Likelihood > 0 | coverage 75 | identity 90
pdb	mutant	is_reverse	experimental_DDG	foldX_DDG	Observed value: 0.21299638989169675
1STN	KA48G	FALSE	-0.2	2.11927
1STN	KA49G	FALSE	0.2	1.06735
1STN	LA7G	FALSE	1.5	2.39336
1STN	MA65L	FALSE	0.8	0.553456
1STN	TA62A	FALSE	2.4	1.45069
1STN	SA141A	FALSE	0.4	0.26481
1STN	EA122K	FALSE	2.7	-0.418168
1STN	KA127A	FALSE	-0.2	0.0420846
1STN	YA27S	FALSE	3	5.16902
1STN	EA57Q	FALSE	0.2	0.622857
1STN	TA13V	FALSE	0.4	0.0830993
1STN	YA27N	FALSE	4	4.34927
1STN	KA53A	FALSE	0.2	0.356403
1STN	KA127E	FALSE	0	0.00939122
1STN	KA127Q	FALSE	0	-0.191702
1STN	KA133Q	FALSE	0.5	0.456529
1STN	EA135K	FALSE	1.1	-0.918319
1STN	KA28E	FALSE	0.8	1.11156
1STN	KA28Q	FALSE	0.3	0.497585
1STN	EA57K	FALSE	0.1	0.234448
1STN	KA63E	FALSE	1.5	0.683065
1STN	KA64E	FALSE	1.6	0.170466
1STN	EA73K	FALSE	2.1	-1.29679
1STN	EA75K	FALSE	2.3	0.666011
1STN	KA78E	FALSE	0.8	1.39994
1STN	GA79D	FALSE	2.28	3.45814
1STN	KA97E	FALSE	0.6	0.943798
1STN	YA27C	FALSE	2.9	3.97829
1STN	TA41C	FALSE	-0.6	-0.605709
1STN	GA50C	FALSE	0.8	2.39488
1AAR	FA45W	FALSE	-0.6	1.05329
1AAR	KA6Q	FALSE	-0.262906	0.738245
1AAR	KA29Q	FALSE	1.48184	0.142545
1TUP	RA273H	FALSE	0.35	-0.556591
1LZ1	AA9S	FALSE	0.0239006	0.820142
1LZ1	RA50G	FALSE	-0.525813	-1.26851
1LZ1	VA2R	FALSE	0.382409	-0.218429
1LZ1	VA110Y	FALSE	0.143403	-0.443234
1LZ1	DA102N	FALSE	-0.0717017	0.31967
1LZ1	DA18N	FALSE	1.69694	0.826658
1LZ1	DA120N	FALSE	-0.0478011	1397
1LZ1	VA74R	FALSE	0.0717017	-0.839505
1LZ1	PA103G	FALSE	0	1.59221
1LZ1	VA110P	FALSE	-2.4	-1.95881
1LZ1	AA47P	FALSE	-1.1	-0.976627
1LZ1	PA71G	FALSE	1.2	1.15976
1PIN	RA36A	FALSE	0.291587	0.046259
1PIN	TA29D	FALSE	1.33365	6.09881
1PIN	NA26D	FALSE	1.87859	1.56729
1PIN	PA9A	FALSE	0.188815	1.59043
1L63	LA66M	FALSE	1	-0.422949
1L63	SA44D	FALSE	0.11	0.230772
1L63	AA93S	FALSE	0.2	0.313435
1L63	TA26S	FALSE	-0.57	0.77361
1L63	MA106I	FALSE	-0.2	2.11935
1L63	NA40A	FALSE	-0.32	-0.250903
1L63	EA22K	FALSE	-0.57	-0.166679
1L63	GA113E	FALSE	-0.3	0.782278
1L63	QA122A	FALSE	0.24	0.509798
1L63	AA42S	FALSE	2.3	0.980912
1L63	DA47A	FALSE	0.95	1.83961
1L63	EA45A	FALSE	-0.01	-0.242618
1L63	TA59S	FALSE	0.2	-0.821615
1L63	AA41S	FALSE	0.6	0.695242
1L63	RA96K	FALSE	0	1.05437
1L63	KA48A	FALSE	0.56	0.0363872
1L63	RA96Y	FALSE	4.7	9.55591
1L63	SA44E	FALSE	0	-0.444622
1L63	TA151S	FALSE	-0.39	0.518366
1L63	RA14K	FALSE	0.03	0.234455
1L63	NA40D	FALSE	-0.44	-1.51265
1L63	RA96Q	FALSE	0.3	1.67408
1L63	DA92N	FALSE	1.4	5.01441
1L63	MA120K	FALSE	1.6	0.700415
1L63	AA41D	FALSE	-0.29	-0.679357
1L63	SA44K	FALSE	-0.2	-0.396683
1L63	SA44R	FALSE	-0.24	-0.557306
1L63	RA80K	FALSE	0.17	0.417952
1L63	SA44P	FALSE	3.03	4.05836
1L63	DA72P	FALSE	2.7	2.08351
1BVC	LA135I	FALSE	1.54	2.42855
1BVC	LA135V	FALSE	2.25	2.94903
1BVC	KA77A	FALSE	0.05	0.800037
1BVC	SA117A	FALSE	0.26	-0.108298
1BVC	KA56A	FALSE	0.25	0.74816
1BVC	HA64Q	FALSE	0.35	-0.218488
1BVC	PA88A	FALSE	-0.59	2.14065
1A2P	TA6E	FALSE	0.27	0.0588097
1A2P	GA65S	FALSE	-0.98	0.102287
1A2P	HA18G	FALSE	-0.7	0.712385
1A2P	TA6Q	FALSE	1.87	1.18137
1A2P	AA32K	FALSE	102	-0.579006
1A2P	AA32S	FALSE	0.1596	-0.114893
1A2P	EA73Q	FALSE	2.7	1.07065
1A2P	RA83Q	FALSE	2.05	2.30753
1A2P	TA16R	FALSE	-0.74	0.0208262
1A2P	AA32R	FALSE	0.1988	-0.128288
1A2P	DA93N	FALSE	4.11	2.09369
1A2P	KA19R	FALSE	-0.88	-0.797302
1A2P	KA62R	FALSE	0.32	0.556834
1A2P	KA108R	FALSE	-0.78	-0.0864383
1A2P	DA12S	FALSE	0.9	0.69434
1A2P	AA32D	FALSE	0.4143	0.677174
1A2P	HA18D	FALSE	2.2	2.10788
1A2P	TA6D	FALSE	-0.11	-1.79812
1A2P	AA32E	FALSE	-0.1328	-0.00269788
2LZM	SA117I	FALSE	-1.7	-2.3412
2LZM	RA154E	FALSE	1.1	0.140171
2LZM	NA55G	FALSE	0.6	-1.04908
2LZM	QA123E	FALSE	-0.4	-0.175179
2LZM	WA126R	FALSE	5.74	1.9706
2LZM	KA147E	FALSE	0.7	-0.0448136
2LZM	EA128A	FALSE	-0.16	1.16378
2LZM	VA131D	FALSE	-0.08	-0.0173753
2LZM	VA131E	FALSE	-0.2	-0.396341
2LZM	TA157D	FALSE	2.39	1.73827
2LZM	TA157E	FALSE	0.8	1.92791
2LZM	EA128K	FALSE	1.16	0.96153
2LZM	KA16E	FALSE	-0.5	0.121908
2LZM	TA157R	FALSE	-0.3	0.648967
2BQA	VA93A	FALSE	1.00382	1.98092
4LYZ	MA12F	FALSE	-0.28	2.00343
4LYZ	TA40S	FALSE	0.27	-0.333779
4LYZ	NA77H	FALSE	0.38	0.47565
4LYZ	RA114H	FALSE	-0.68	0.669899
4LYZ	GA102R	FALSE	-0.38	2.36665
4LYZ	RA73K	FALSE	-0.23	-0.117371
4LYZ	NA19K	FALSE	1.06	-0.134693
4LYZ	DA101N	FALSE	-0.04	-0.391015
4LYZ	DA101Q	FALSE	0.08	-0.556847
4LYZ	SA91D	FALSE	2.31	3.65798
4LYZ	RA21Q	FALSE	0.15	0.153662
4LYZ	DA101E	FALSE	0	-0.180757
4LYZ	RA68K	FALSE	0.04	-0.0384924
4LYZ	NA103D	FALSE	-0.239006	-0.0239976
4LYZ	DA101K	FALSE	-0.19	-0.319557
1QLP	VA364I	FALSE	-0.4	-0.909435
1QLP	KA387R	FALSE	-1	0.411363
1QLP	FA51C	FALSE	-3.01	4.27131
1DYJ	NA59T	FALSE	0.32	1.3679
1DYJ	EA139Q	FALSE	0.42	0.175167
1DYJ	NA59H	FALSE	1.75	11.7379
1DYJ	NA59K	FALSE	2.22	1.89989
1DYJ	EA139K	FALSE	1	0.425072
1DYJ	WA30E	FALSE	2.89	3.7004
1DYJ	GA67D	FALSE	0.14	2.22933
1DYJ	IA155R	FALSE	3.28	1.50422
1DYJ	WA30R	FALSE	2.49	3.15829
1DYJ	GA121C	FALSE	-0.09	0.0604304
1DYJ	VA75C	FALSE	-0.1	1.28577
1FXA	TA48A	FALSE	-0.1	-0.398429
1FXA	EA94D	FALSE	1.1	0.807596
1VQB	IA47V	FALSE	2	1.45061
1VQB	LA32R	FALSE	1.6	1.56157
1VQB	EA30F	FALSE	-2.1	-1.51038
1VQB	YA26R	FALSE	0.4	1.1216
1PGA	TA53I	FALSE	-0.1	-1.86385
1PGA	DA47A	FALSE	-0.358509	1.75773
1PGA	TA53D	FALSE	0.9	1.65877
1PGA	VA21P	FALSE	-0.5	-1.43104
1PGA	AA23P	FALSE	0.3	-1.35021
1FTG	VA18I	FALSE	-0.27	-0.632038
1FTG	EA20K	FALSE	-1.6	-0.507258
1FTG	DA150K	FALSE	0.28	-1.09983
1FTG	DA75K	FALSE	-1	-0.939949
1RN1	DB76N	FALSE	3.51	2.35236
1RN1	AB21S	FALSE	0.4	-0.0876047
1RN1	QB25K	FALSE	-0.77	-0.376825
1RN1	WB59Y	FALSE	0.932122	0.15933
1RN1	NB44D	FALSE	2	1.95887
1RN1	AB21E	FALSE	0.69	-0.13884
1RN1	AB21R	FALSE	0.41	0.0489218
1RN1	AB21K	FALSE	0.51	-0.0397657
1RN1	AB21D	FALSE	0.71	0.48733
1RN1	VB78C	FALSE	3.67	2.2061
1RN1	VB89C	FALSE	3.54	1.9322
2ZTA	KA28A	FALSE	0.06	0.342893
1SHG	DA48G	FALSE	-1.05163	-0.195696
2RN2	EA119V	FALSE	-0.74	0.228342
2RN2	KA95N	FALSE	-0.9	-0.983491
2RN2	KA117R	FALSE	-0.03	0.0298905
2RN2	EA135K	FALSE	0.22	-0.465689
2RN2	KA91R	FALSE	0	-0.199472
2RN2	HA62R	FALSE	-0.36	-0.229432
2RN2	DA94E	FALSE	0.4	0.0190162
1TEN	IA830A	FALSE	1.38	2.64663
1TEN	TA867S	FALSE	1.22	1.77744
1TEN	EA887A	FALSE	-1.61	-0.0412346
1BPI	DA3A	FALSE	-0.2	-0.334581
1BPI	RA53A	FALSE	0.1	0.291234
1BPI	EA49A	FALSE	0.2	1.44193
1BPI	PA13S	FALSE	1.4	1.31051
1ROP	DA30E	FALSE	-1	-0.0773868
2CI2	LI51V	FALSE	1.02	1.76053
2CI2	EI34D	FALSE	-0.36	0.0643441
2CI2	TI55S	FALSE	0.98	0.782181
2CI2	KI37A	FALSE	0.99	0.0363508
2CI2	KI72N	FALSE	1.21	-0.0762436
2CI2	EI33D	FALSE	0.77	0.695901
1POH	KA49D	FALSE	-1.5	0.907829
1POH	KA49S	FALSE	-1	0.940984
1POH	KA49E	FALSE	-1.9	-0.306533
1POH	KA49Q	FALSE	-1.6	-0.279993
1CSP	NA55K	FALSE	0.215105	-0.0209705
1CSP	KA39Q	FALSE	0.0717017	0.295963
1CSP	EA53Q	FALSE	-0.167304	-0.921852
1CSP	EA66L	FALSE	-1.33843	-1.10193
1CSP	NA55D	FALSE	-0.478011	0.0121947
1CSP	DA24K	FALSE	0.597514	0.224332
1CSP	EA42K	FALSE	0	-0.678059
1CSP	NA10D	FALSE	-0.262906	-0.241489
1CSP	EA3R	FALSE	-0.884321	-0.702319
1CSP	EA19K	FALSE	0.501912	-1.03041
1CSP	EA19Q	FALSE	0.143403	-0.233556
1CSP	MA1R	FALSE	-1.74474	0.448536
1CSP	AA46E	FALSE	0.597514	2.03894
1CSP	KA39E	FALSE	0.310707	0.295278
1CSP	EA3K	FALSE	-2.74857	-0.761651
1CSP	AA46K	FALSE	-1.41013	-0.393491
1CSP	SA48E	FALSE	0	0.349963
1CSP	EA12K	FALSE	0.717017	0.0481044
1CSP	EA53K	FALSE	0.286807	-1.01028
1CSP	SA48R	FALSE	-1.57744	-0.879728
1FKJ	TA75V	FALSE	0.81	-1.34666
1FKJ	TA27V	FALSE	-0.23	0.707732
1FKJ	TA21S	FALSE	1.44	1.39023
1UBQ	KA33Q	FALSE	0.908222	0.774653
1UBQ	EA18D	FALSE	-0.08	-0.0546583
1UBQ	KA33E	FALSE	0.908222	2.08294
3MBP	DA55N	FALSE	0	0.687066
1HFZ	YA103A	FALSE	2.39006	2.78154
1HFZ	KA114Q	FALSE	0.597514	0.244065
1HFZ	HA107Y	FALSE	0.191205	-2.7152
1HFZ	LA110R	FALSE	-0.43021	-0.230393
1HFZ	KA114N	FALSE	-2.65296	0.168713
1RTB	VA54I	FALSE	1.94551	0.742311
1RTB	VA63G	FALSE	3.49665	2.57411
451C	VA78I	FALSE	-0.06	-0.952574
451C	EA70Q	FALSE	0.9	0.495091
451C	EA43Y	FALSE	-1.12811	0.14881
1H7M	EA90A	FALSE	0.40631	0.358932
1H7M	RA42A	FALSE	-0.334608	-1.25595
1SHF	SA124H	FALSE	1.25	7.40167
1SHF	SA124N	FALSE	0.73	2.05729
1SHF	SA124R	FALSE	0.18	-1.0177
1SHF	SA124K	FALSE	-0.11	-1.32362
1IOB	RA4Q	FALSE	1	-0.0437183
1C9O	NA11S	FALSE	0	-0.164065
1C9O	RA3E	FALSE	0.83652	1.00577
1C9O	RA3K	FALSE	0.191205	-0.191564
1C9O	EA12K	FALSE	0.43021	-0.379572
1C9O	SA24D	FALSE	-0.0956023	0.291599
1C9O	EA46K	FALSE	0.645315	-0.747095
1AMQ	TA10A	FALSE	1.3	0.414388
1AMQ	NA297R	FALSE	4.4	-0.0910767
1AMQ	CA191S	FALSE	1.8	0.20618
1AMQ	CA192A	FALSE	1.6	0.563932
1AMQ	CA401A	FALSE	-3.2	-0.0999302
1AMQ	CA82A	FALSE	1.3	-0.369489
3BCI	EA96Q	FALSE	1.06119	-0.366368
1RGG	TA18V	FALSE	1.4	-0.394037
1RGG	DA79I	FALSE	-2.9	-3.51724
1RGG	DA79Y	FALSE	-2.9	-3.71085
1RGG	DA79R	FALSE	-2.7	-3.36694
1RGG	DA17K	FALSE	1.1	-1.09706
2AFG	HA21Y	FALSE	-1.01	-0.56226
2AFG	FA108Y	FALSE	-0.94	0.614037
2AFG	HA93N	FALSE	-0.286807	-0.432436
2AKY	NA169D	FALSE	2.15105	-0.258727
2HMB	RA126Q	FALSE	0.621415	-0.189581
1BP2	FA22Y	FALSE	-1.5	0.475409
2CRK	DA122N	FALSE	0	0.727316
1C2R	KA12D	FALSE	1.1	0.701415
1AYF	HA56R	FALSE	1.15918	2.55507
1AYF	DA76E	FALSE	-0.454111	-0.277557
1SUP	NA218S	FALSE	-1.07	0.885006
1SUP	NA76D	FALSE	-0.45	-0.350849
2IMM	NA90Q	FALSE	-1.05163	5.96744
2IMM	QA79E	FALSE	0.40631	0.0660961
2IMM	KA24R	FALSE	0.167304	0.0350001
1IGV	DA19N	FALSE	-0.740918	-0.22505
1IGV	EA26Q	FALSE	-0.0956023	0.409854
3SSI	MA73K	FALSE	-0.35	0.0160323
1CLW	RA285K	FALSE	10.3	0.724256
3D2A	MA134E	FALSE	-0.66	0.222583
1EL1	VA109K	FALSE	0.43021	-0.612543
1FRD	HA42R	FALSE	-4	-1.10466
1KFW	GA92P	FALSE	-0.501912	-1.88191
1AXB	CA77S	FALSE	2.48566	4.7064
1CAH	CA206S	FALSE	-0.1	0.891037
1FNF	LA1408P	FALSE	0.02	0.0961489
1JIW	AI8P	FALSE	-3.2	-1.57942
1STN	FA122E	TRUE	-0.8	1.38336
1STN	AA139I	TRUE	-3.5	-1.06386
1STN	FA129E	TRUE	-4	-2.56822
1STN	SA62T	TRUE	-2.1	-2.04603
1STN	VA79G	TRUE	-2.4	-4.38455
1STN	LA54Y	TRUE	-3.4	0.495383
1STN	AA92I	TRUE	-4	-4.35466
1STN	IA51V	TRUE	0.1	0.451061
1STN	GA73E	TRUE	-2.7	-0.356129
1STN	FA78K	TRUE	0.1	-0.378703
1STN	FA96G	TRUE	-3	-3.90642
1STN	FA70K	TRUE	-0.2	-0.777203
1STN	LA115Y	TRUE	-0.3	-0.0997112
1STN	FA89L	TRUE	-1.21893	-0.377657
1STN	GA49K	TRUE	-0.2	-0.989737
1STN	FA49K	TRUE	0	0.128381
1STN	GA7L	TRUE	-1.5	-2.33088
1STN	KA19D	TRUE	-0.3	-0.200358
1STN	LA65M	TRUE	-0.8	-0.336417
1STN	FA131Q	TRUE	-0.7	0.327462
1STN	AA81R	TRUE	-1.1	-1.11826
1STN	TA99V	TRUE	-3.3	-1.21481
1STN	AA62T	TRUE	-2.4	-1.62976
1STN	AA141S	TRUE	-0.4	-0.278357
1STN	AA33T	TRUE	-1.4	-1.0948
1STN	AA82T	TRUE	-0.9	-0.0975504
1STN	GA71K	TRUE	-1.1	-2.00513
1STN	AA9K	TRUE	-1.4	-0.941942
1STN	GA70K	TRUE	-0.5	-0.727977
1STN	TA74V	TRUE	-3.8	-2.96727
1STN	KA122E	TRUE	-2.7	0.442878
1STN	GA93Y	TRUE	-7.5	-5.80721
1STN	GA21D	TRUE	0.3	0.925059
1STN	FA116K	TRUE	-0.1	0.124719
1STN	AA19D	TRUE	-0.1	-0.946143
1STN	AA127K	TRUE	0.2	0.00527933
1STN	QA57E	TRUE	-0.2	-0.44972
1STN	NA19D	TRUE	-0.2	1.08613
1STN	AA77D	TRUE	-3.1	-3.49225
1STN	VA13T	TRUE	-0.4	-0.0450574
1STN	GA63K	TRUE	-1.5	-1.35612
1STN	FA9K	TRUE	-1.2	-0.0153365
1STN	GA64K	TRUE	-0.4	-0.75116
1STN	KA10E	TRUE	-2.2	-0.466983
1STN	EA127K	TRUE	0	0.0405283
1STN	QA127K	TRUE	0	0.249318
1STN	QA133K	TRUE	-0.5	-0.5532
1STN	KA135E	TRUE	-1.1	1.45707
1STN	KA21D	TRUE	1	0.832767
1STN	EA28K	TRUE	-0.8	-1.03966
1STN	QA28K	TRUE	-0.3	-0.464706
1STN	DA43E	TRUE	0.2	-0.841507
1STN	KA57E	TRUE	-0.1	-0.159476
1STN	EA63K	TRUE	-1.5	-0.614882
1STN	EA64K	TRUE	-1.6	-0.0679109
1STN	KA66V	TRUE	-5.2	-2.12069
1STN	EA70K	TRUE	-0.4	-0.562327
1STN	KA73E	TRUE	-2.1	1.30938
1STN	KA75E	TRUE	-2.3	1.22199
1STN	KA77D	TRUE	-3.5	-9.62363
1STN	EA78K	TRUE	-0.8	-1.40292
1STN	DA79G	TRUE	-2.28	-1.74761
1STN	EA84K	TRUE	0	0.0150752
1STN	EA97K	TRUE	-0.6	-0.636328
1STN	CA105R	TRUE	-2.7	-1.21024
1STN	CA112A	TRUE	-0.8	-0.679442
1STN	CA134K	TRUE	-0.7	-1.04216
1STN	CA13T	TRUE	-1.4	-0.417244
1STN	CA22T	TRUE	-0.9	-0.453282
1STN	CA29G	TRUE	-1.1	-2.41633
1STN	CA33T	TRUE	-1.2	-0.512845
1STN	CA41T	TRUE	0.6	0.123787
1STN	CA44T	TRUE	-0.2	-0.958752
1STN	CA50G	TRUE	-0.8	-2.39617
1STN	CA57E	TRUE	-0.7	-1.68239
1STN	CA60A	TRUE	-1.2	-0.412215
1STN	CA62T	TRUE	-1.1	-1.36367
1STN	CA70K	TRUE	-0.5	-0.800304
1STN	CA78K	TRUE	-0.4	-1.17289
1STN	CA82T	TRUE	-0.1	0.410548
1AAR	WA45F	TRUE	0.6	-1.0349
1AAR	QA6K	TRUE	0.262906	-0.713345
1AAR	EA6K	TRUE	0.525813	-0.579102
1AAR	QA27K	TRUE	-1.91205	-1.52203
1AAR	NA29K	TRUE	-1.67304	-1.45742
1AAR	QA29K	TRUE	-1.48184	-0.0514946
1TUP	HA273R	TRUE	-0.35	1.38702
1TUP	SA242C	TRUE	-2.94	0.343186
1LZ1	LA110V	TRUE	0.0717017	0.42802
1LZ1	LA32A	TRUE	-0.0956023	-3.37723
1LZ1	SA96A	TRUE	-1.00382	-0.712922
1LZ1	YA59I	TRUE	-3.77629	-10.0482
1LZ1	TA93V	TRUE	-0.669216	-0.583463
1LZ1	NA2V	TRUE	-1.33843	0.841474
1LZ1	GA21R	TRUE	1.14723	-0.72393
1LZ1	TA59I	TRUE	-2.22275	-3.11857
1LZ1	TA56I	TRUE	-6.66826	-3.54479
1LZ1	SA59I	TRUE	-3.58509	-4.13058
1LZ1	SA9A	TRUE	-0.0239006	-0.818706
1LZ1	GA50R	TRUE	0.525813	1.14424
1LZ1	RA2V	TRUE	-0.382409	0.33495
1LZ1	YA110V	TRUE	-0.143403	0.544499
1LZ1	NA102D	TRUE	0.0717017	0.132099
1LZ1	NA18D	TRUE	-1.69694	-0.776398
1LZ1	NA120D	TRUE	0.0478011	-0.81893
1LZ1	DA2V	TRUE	-1.43403	-0.0993671
1LZ1	DA110V	TRUE	0.167304	1.09152
1LZ1	RA110V	TRUE	0.884321	0.245122
1LZ1	GA103P	TRUE	0	-1.55661
1LZ1	PA110V	TRUE	2.4	1.9305
1LZ1	GA71P	TRUE	-1.2	-1.10119
1LZ1	AA77C	TRUE	-4.6	-1.17701
1LZ1	PA91D	TRUE	-0.8	1.01505
1CYC	YA73K	TRUE	-1.05	-0.113063
1CYC	WA73K	TRUE	-1.43	-0.0395728
1PIN	AA16S	TRUE	-0.442161	0.442928
1PIN	AA15M	TRUE	-0.590344	-1.34951
1PIN	AA25F	TRUE	-2.13671	-2.6068
1PIN	AA29T	TRUE	-1.24522	-0.559216
1PIN	GA18S	TRUE	0.0215105	1.31278
1PIN	LA23Y	TRUE	-1.18069	0.0646955
1PIN	AA14R	TRUE	-1.63193	-1.72941
1PIN	AA36R	TRUE	-0.291587	0.016621
1PIN	NA7L	TRUE	-0.898662	-2.49625
1PIN	AA6K	TRUE	0.150574	0.153272
1PIN	DA29T	TRUE	-1.33365	-5.69978
1PIN	DA26N	TRUE	-1.87859	-0.829607
1PIN	AA8P	TRUE	-0.965583	-2.96956
1PIN	GA8P	TRUE	-0.915392	-3.76494
1PIN	AA9P	TRUE	-0.188815	-1.53395
1PIN	GA9P	TRUE	-0.492352	-2.13071
1L63	EA144N	TRUE	0.5	1.63444
1L63	MA66L	TRUE	-1	0.521214
1L63	DA44S	TRUE	-0.11	0.158738
1L63	YA44S	TRUE	0.19	0.810307
1L63	WA44S	TRUE	0.05	0.701344
1L63	SA93A	TRUE	-0.2	-0.313396
1L63	AA50I	TRUE	-2.9	-2.11262
1L63	SA26T	TRUE	0.57	-1.1557
1L63	IA106M	TRUE	0.2	-1.95917
1L63	AA104F	TRUE	-2.7	-3.19874
1L63	KA22E	TRUE	0.57	0.584107
1L63	EA113G	TRUE	0.3	-0.756118
1L63	TA58I	TRUE	-3.4	-2.82143
1L63	DA59T	TRUE	-1.2	2.70686
1L63	AA122Q	TRUE	-0.24	-0.178798
1L63	MA44S	TRUE	0.33	0.90541
1L63	TA87V	TRUE	-1.6	-1.64663
1L63	NA11E	TRUE	-0.1	1.17315
1L63	SA42A	TRUE	-2.3	-0.851207
1L63	SA98A	TRUE	-2.5	-0.701624
1L63	TA20D	TRUE	0.9	-1.44882
1L63	AA47D	TRUE	-0.95	-0.862421
1L63	AA45E	TRUE	0.01	0.360991
1L63	SA59T	TRUE	-0.2	0.921277
1L63	SA41A	TRUE	-0.6	-0.693505
1L63	KA102M	TRUE	-6.9	-3.81088
1L63	SA82A	TRUE	-0.3	-0.275551
1L63	KA96R	TRUE	0	0.0213599
1L63	HA144N	TRUE	0.3	0.235338
1L63	HA90S	TRUE	-1.1	-0.219736
1L63	HA119R	TRUE	-0.29	-0.59739
1L63	VA96R	TRUE	-2.4	-3.54282
1L63	DA133L	TRUE	-5.7	-5.27125
1L63	HA60K	TRUE	-0.1	-0.722493
1L63	AA48K	TRUE	-0.56	-0.0127267
1L63	YA96R	TRUE	-4.7	-7.2592
1L63	KA42A	TRUE	-3.7	-8.01375
1L63	NA20D	TRUE	1.3	0.370462
1L63	EA44S	TRUE	0	0.748411
1L63	KA14R	TRUE	-0.03	-0.198841
1L63	HA11E	TRUE	0.1	1.29368
1L63	QA96R	TRUE	-0.3	-1.4683
1L63	NA92D	TRUE	-1.4	-5.23286
1L63	EA96R	TRUE	-2.5	-2.47608
1L63	HA83K	TRUE	-0.4	-0.735279
1L63	KA106M	TRUE	-3.4	-2.31729
1L63	DA41A	TRUE	0.29	0.678773
1L63	KA44S	TRUE	0.2	0.781492
1L63	RA44S	TRUE	0.24	1.24506
1L63	KA80R	TRUE	-0.17	-0.153967
1L63	DA96R	TRUE	-3.5	-4.19883
1L63	NA96R	TRUE	-3	-2.00091
1L63	SA96R	TRUE	-2.6	-2.17126
1L63	TA96R	TRUE	-2.8	-2.59478
1L63	CA149V	TRUE	-2	-1.95508
1L63	CA44S	TRUE	-0.11	-0.3241
1L63	PA44S	TRUE	-3.03	-3.37963
1L63	PA69Q	TRUE	-2.9	-1.82233
1L63	PA72D	TRUE	-2.7	-2.08525
1L63	PA74A	TRUE	-4.6	-4.68358
1L63	CA96R	TRUE	-2.9	-1.5114
1L63	PA96R	TRUE	-5.5	-4.03027
1BVC	AA135L	TRUE	-1.7	-3.56709
1BVC	IA135L	TRUE	-1.54	-2.36062
1BVC	VA135L	TRUE	-2.25	-2.82055
1BVC	AA77K	TRUE	-0.05	-0.725186
1BVC	KA123F	TRUE	-2.1	-5.57488
1BVC	GA93H	TRUE	0.05	-1.8694
1BVC	AA117S	TRUE	-0.26	0.172613
1BVC	AA56K	TRUE	-0.25	-0.642685
1BVC	QA97H	TRUE	0.02	-0.421703
1BVC	QA64H	TRUE	-0.35	0.311032
1BVC	QA36H	TRUE	-1.17	-1.11006
1BVC	KA130A	TRUE	-3.7	-4.67022
1BVC	AA60D	TRUE	-0.1	0.0405241
1A2P	AA53G	TRUE	-3.4	-3.13959
1A2P	SA18H	TRUE	-2.1	-1.9108
1A2P	FA78Y	TRUE	-1.14	-0.290305
1A2P	EA6T	TRUE	-0.27	1.12676
1A2P	AA23N	TRUE	-2.2	-0.949023
1A2P	TA55I	TRUE	-1	-0.564836
1A2P	GA15Q	TRUE	-1.6	-1.0068
1A2P	GA18H	TRUE	0.7	-0.0395878
1A2P	QA6T	TRUE	-1.87	0.0514812
1A2P	DA26T	TRUE	0	1.97921
1A2P	SA16T	TRUE	-1.36	-0.641611
1A2P	KA34G	TRUE	-2.7	-2.16763
1A2P	KA32A	TRUE	-102	0.629799
1A2P	SA32A	TRUE	-0.1596	0.116755
1A2P	NA6T	TRUE	-1.27	1.6188
1A2P	TA10V	TRUE	-1.99	-1.70971
1A2P	QA73E	TRUE	-2.7	-1.14219
1A2P	AA54D	TRUE	-2.86	-1.05995
1A2P	QA83R	TRUE	-2.05	-1.51364
1A2P	RA16T	TRUE	0.74	0.418672
1A2P	WA73E	TRUE	-2.2	2.26618
1A2P	GA8D	TRUE	-1.3	-1.99743
1A2P	KA18H	TRUE	-0.92	0.646935
1A2P	DA34G	TRUE	-3.2	-3.0236
1A2P	KA83R	TRUE	-4.13	-3.37731
1A2P	RA32A	TRUE	-0.1988	0.159244
1A2P	NA54D	TRUE	-1.78	-0.0654345
1A2P	DA41N	TRUE	-2.62	-1.21264
1A2P	NA93D	TRUE	-4.11	-1.27707
1A2P	KA69R	TRUE	-3.13	-0.710554
1A2P	RA19K	TRUE	0.88	0.617417
1A2P	RA62K	TRUE	-0.32	-0.413644
1A2P	RA108K	TRUE	0.78	0.30966
1A2P	SA12D	TRUE	-0.9	-0.121256
1A2P	DA32A	TRUE	-0.4143	-0.673049
1A2P	DA18H	TRUE	-2.2	-1.96215
1A2P	EA26T	TRUE	-0.05	-0.121783
1A2P	RA34G	TRUE	-2.8	-2.1718
1A2P	DA6T	TRUE	0.11	2.39562
1A2P	SA69R	TRUE	-2.72	-2.1059
1A2P	EA32A	TRUE	0.1328	0.0254808
1A2P	RA18H	TRUE	-1	-0.332121
1A2P	CA32A	TRUE	-1.8381	-0.13846
1A2P	PA32A	TRUE	-4.1259	-2.90781
1A2P	PA6T	TRUE	-3.3	0.585372
2LZM	VA3I	TRUE	-0.4	-1.17511
2LZM	DA3I	TRUE	-3.2	-2.46464
2LZM	DA156G	TRUE	-4.07	-8.02391
2LZM	EA154R	TRUE	-1.1	-0.892101
2LZM	EA135K	TRUE	-1	-1.65062
2LZM	GA55N	TRUE	-0.6	1.10091
2LZM	AA157T	TRUE	-0.5	-0.977921
2LZM	HA96R	TRUE	-2.8	-5.18989
2LZM	TA98A	TRUE	-3.83	-3.00972
2LZM	DA144N	TRUE	0.5	2.19391
2LZM	EA123Q	TRUE	0.4	0.262096
2LZM	RA126W	TRUE	-5.74	-1.7936
2LZM	FA11E	TRUE	1.7	3.40453
2LZM	EA147K	TRUE	-0.7	-0.193108
2LZM	AA128E	TRUE	0.16	-0.819651
2LZM	DA157T	TRUE	-2.39	-0.313223
2LZM	DA51G	TRUE	-2.63	-4.73244
2LZM	EA157T	TRUE	-0.8	-0.771968
2LZM	DA38S	TRUE	-1.2	3.30041
2LZM	KA128E	TRUE	-1.16	-0.735453
2LZM	EA105Q	TRUE	-1.1	0.172858
2LZM	EA119R	TRUE	0	0.234171
2LZM	EA3I	TRUE	-2	-1.12775
2LZM	EA16K	TRUE	0.5	-0.118348
2LZM	DA116N	TRUE	0.6	0.848178
2LZM	RA157T	TRUE	0.3	0.463963
2BQA	AA99V	TRUE	-0.884321	-2.26165
2BQA	AA93V	TRUE	-1.00382	-1.90203
5AZU	AA33L	TRUE	-1.67304	-3.49353
5AZU	AA48W	TRUE	-3.34608	-6.01387
4LYZ	FA12M	TRUE	0.28	0.115209
4LYZ	SA40T	TRUE	-0.27	0.293185
4LYZ	DA13K	TRUE	-6.69216	-1.80295
4LYZ	HA77N	TRUE	-0.38	-0.462196
4LYZ	GA101D	TRUE	0.45	-0.16818
4LYZ	HA114R	TRUE	0.68	-0.534406
4LYZ	DA46N	TRUE	-0.84	-1.13673
4LYZ	FA101D	TRUE	0.72	0.997859
4LYZ	RA102G	TRUE	0.38	-2.23639
4LYZ	KA73R	TRUE	0.23	0.201681
4LYZ	KA19N	TRUE	-1.06	0.767691
4LYZ	NA101D	TRUE	0.04	0.648306
4LYZ	RA101D	TRUE	0.27	0.252168
4LYZ	YA91S	TRUE	-3.07	-16.4317
4LYZ	QA101D	TRUE	-0.08	0.579428
4LYZ	DA91S	TRUE	-2.31	-3.63027
4LYZ	QA21R	TRUE	-0.15	-0.432855
4LYZ	EA101D	TRUE	0	0.194742
4LYZ	KA68R	TRUE	-0.04	0.346531
4LYZ	DA103N	TRUE	0.239006	0.00947575
4LYZ	KA101D	TRUE	0.19	0.329378
1QLP	TA331K	TRUE	0.43	-0.822849
1QLP	IA364V	TRUE	0.4	0.919353
1QLP	IA250A	TRUE	-0.4	0.35329
1QLP	FA331K	TRUE	-1.31	1307
1QLP	IA331K	TRUE	-0.77	0.391207
1QLP	RA387K	TRUE	1	1.20262
1QLP	RA330S	TRUE	2.02	0.214834
1QLP	PA31A	TRUE	2.5	-4.01007
1QLP	CA51F	TRUE	3.01	-3.33826
1DYJ	TA59N	TRUE	-0.32	-1.34984
1DYJ	VA31F	TRUE	-1.5	-2.75818
1DYJ	EA59N	TRUE	-2.09	-1.7089
1DYJ	QA139E	TRUE	-0.42	-0.170907
1DYJ	HA59N	TRUE	-1.75	-4.06767
1DYJ	AA122D	TRUE	-1.6	0.0921156
1DYJ	SA40V	TRUE	-2.52	-3.74619
1DYJ	RA75V	TRUE	-1.2	-1.72741
1DYJ	SA155I	TRUE	-3.93	-3.92505
1DYJ	KA59N	TRUE	-2.22	-1.80243
1DYJ	QA59N	TRUE	-0.92	-1.03569
1DYJ	RA28L	TRUE	1.7	0.0146574
1DYJ	KA139E	TRUE	-1	-0.415415
1DYJ	DA121G	TRUE	0.19	-3.07566
1DYJ	EA30W	TRUE	-2.89	-3.81136
1DYJ	EA155I	TRUE	-3.26	-2.86236
1DYJ	RA40V	TRUE	-1.72	-6.08495
1DYJ	RA155I	TRUE	-3.28	-1.07287
1DYJ	RA30W	TRUE	-2.49	-3.23994
1DYJ	DA155I	TRUE	-4.1	-4.21754
1DYJ	KA155I	TRUE	-3.35	-1.54623
1DYJ	CA121G	TRUE	0.09	0.0121424
1DYJ	CA59N	TRUE	-0.02	-0.449964
1DYJ	PA59N	TRUE	-1.34	-1.26946
1DYJ	AA66P	TRUE	1.3	-0.120659
1DYJ	CA75V	TRUE	0.1	-1.67558
1FXA	AA48T	TRUE	0.1	0.386185
1FXA	HA42R	TRUE	-1.4	-1.79032
1FXA	KA94E	TRUE	-0.4	1.02196
1FXA	DA94E	TRUE	-1.1	-0.171657
1VQB	LA45V	TRUE	-3	1.01917
1VQB	VA47I	TRUE	-2	-1.12485
1VQB	TA78I	TRUE	-6.6	-0.620554
1VQB	WA73F	TRUE	0.76	-0.0784258
1VQB	VA24K	TRUE	0.8	-0.627867
1VQB	AA49L	TRUE	-6.1	-3.01975
1VQB	AA41Y	TRUE	-0.4	-0.42282
1VQB	TA70V	TRUE	-3.5	-0.0896409
1VQB	FA30E	TRUE	2.1	1.73172
1VQB	HA50D	TRUE	-1.5	-2.36874
1VQB	NA36D	TRUE	-1	-0.469811
1VQB	HA69K	TRUE	-1.2	-0.621364
1VQB	RA26Y	TRUE	-0.4	-0.196761
1VQB	CA19V	TRUE	-0.3	-0.570667
1PGA	NA53T	TRUE	0.52	0.0741469
1PGA	IA53T	TRUE	0.1	1.93093
1PGA	AA49T	TRUE	-0.860421	-0.133067
1PGA	AA47D	TRUE	0.358509	-0.485785
1PGA	VA53T	TRUE	0.94	1.12617
1PGA	AA50K	TRUE	-0.454111	-0.802944
1PGA	EA53T	TRUE	-0.1	-0.402661
1PGA	DA53T	TRUE	-0.9	-1.44489
1PGA	SA53T	TRUE	0.87	-0.339174
1PGA	RA53T	TRUE	-0.1	2.05825
1PGA	QA53T	TRUE	0.38	0.443598
1PGA	KA53T	TRUE	0.35	1.40127
1PGA	PA10K	TRUE	-0.2	-0.38885
1PGA	PA21V	TRUE	0.5	1.46815
1PGA	PA23A	TRUE	-0.3	1.48151
1PGA	PA24A	TRUE	-0.5	1.34146
1PGA	PA25T	TRUE	-2.8	-0.665997
1PGA	PA26A	TRUE	-3.4	-3.91912
1PGA	PA2T	TRUE	-2.7	0.160829
1PGA	PA36D	TRUE	-3.1	-1.33087
1PGA	PA48A	TRUE	-0.7	0.442997
1PGA	CA53T	TRUE	0.78	-0.111562
1PGA	PA9G	TRUE	-2.4	-2.40234
1FTG	AA50L	TRUE	0.05	-3463
1FTG	IA18V	TRUE	0.27	0.931923
1FTG	KA20E	TRUE	1.6	0.542845
1FTG	KA150D	TRUE	-0.28	1.26506
1FTG	KA65D	TRUE	-0.26	0.500371
1FTG	KA61E	TRUE	0.88	1.22295
1FTG	KA126D	TRUE	1.01	0.338955
1FTG	KA40E	TRUE	2.21	1.03432
1RN1	TB16V	TRUE	-3.2	-2.06254
1RN1	NB76D	TRUE	-3.51	-0.178346
1RN1	HB21A	TRUE	-0.17	-0.410701
1RN1	SB21A	TRUE	-0.4	0.0876764
1RN1	AB81N	TRUE	-2.87	-1.06883
1RN1	WB45Y	TRUE	0.740918	-0.107142
1RN1	AB58E	TRUE	-0.9	-0.522388
1RN1	TB89V	TRUE	-3.07	-1.05675
1RN1	SB89V	TRUE	-4.87	-3.71283
1RN1	KB25Q	TRUE	0.77	0.230282
1RN1	YB59W	TRUE	-0.932122	-0.201746
1RN1	TB78V	TRUE	-4.08	-2.53016
1RN1	DB44N	TRUE	-2	-2.10309
1RN1	HB49D	TRUE	1.1	0.105616
1RN1	AB76D	TRUE	-3.7	0.796354
1RN1	EB21A	TRUE	-0.69	0.143725
1RN1	RB21A	TRUE	-0.41	-0.00281658
1RN1	KB21A	TRUE	-0.51	0.0665415
1RN1	DB21A	TRUE	-0.71	-0.481897
1RN1	CB16V	TRUE	-5.3	-2.44908
1RN1	CB21A	TRUE	-0.74	-0.731535
1RN1	AB39P	TRUE	-4.33	-5.86527
1RN1	VB73P	TRUE	-2.43786	-1.80133
1RN1	CB78V	TRUE	-3.67	-2.21369
1RN1	CB89V	TRUE	-3.54	-1.7505
1OH0	SA16Y	TRUE	-11.9	-5.2612
1OH0	SA32Y	TRUE	-13.7	-4.77674
2ZTA	AA28K	TRUE	-0.06	-0.396615
1SHG	GA48D	TRUE	1.05163	-0.0887812
1SHG	YA59K	TRUE	0.84	0.0602229
2RN2	NA52A	TRUE	-1.79	-0.325941
2RN2	DA62H	TRUE	-0.17	-0.766464
2RN2	SA10D	TRUE	2.67	2.18604
2RN2	TA52A	TRUE	-0.82	0.968566
2RN2	HA52A	TRUE	-3.59	-2.61869
2RN2	AA124H	TRUE	0.0478011	0.168697
2RN2	NA10D	TRUE	1.96	2.27535
2RN2	DA52A	TRUE	-1.85	-1.03425
2RN2	DA48E	TRUE	-0.22	-1.30275
2RN2	VA119E	TRUE	0.74	0.498934
2RN2	IA134D	TRUE	1.26673	1.2136
2RN2	QA134D	TRUE	1.31453	1.36992
2RN2	NA95K	TRUE	0.9	0.968276
2RN2	LA134D	TRUE	1.50574	1.07925
2RN2	VA134D	TRUE	1.12333	0.82834
2RN2	RA117K	TRUE	0.03	0.169275
2RN2	KA135E	TRUE	-0.22	0.520343
2RN2	NA70D	TRUE	1.57	2.59627
2RN2	RA91K	TRUE	0	0.405246
2RN2	HA10D	TRUE	2.37	2.6867
2RN2	KA52A	TRUE	-5.93	0.60205
2RN2	EA10D	TRUE	0.96	-0.0536277
2RN2	TA134D	TRUE	1.07553	1.8003
2RN2	DA53I	TRUE	-4.1	-4.64807
2RN2	EA70D	TRUE	0.11	0.506595
2RN2	EA134D	TRUE	0.860421	0.506315
2RN2	EA52A	TRUE	-1.52	-0.924009
2RN2	RA62H	TRUE	0.36	0.441616
2RN2	EA94D	TRUE	-0.4	0.057547
1TEN	AA882S	TRUE	-2.82	-1.22449
1TEN	AA835L	TRUE	-4.29	-5.09134
1TEN	AA830I	TRUE	-1.38	-2.63377
1TEN	SA867T	TRUE	-1.22	-1.54869
1BPI	AA3D	TRUE	0.2	-0.00510612
1BPI	AA36G	TRUE	-2.1	-3.19872
1BPI	AA39R	TRUE	0	-0.598218
1BPI	AA26K	TRUE	0	0.097487
1BPI	DA12G	TRUE	-4.3	-8.6299
1BPI	GA43N	TRUE	-5.7	-2.14992
1BPI	AA15K	TRUE	-0.4	-0.523899
1BPI	TA16A	TRUE	-1.7	-1.07492
1BPI	AA1R	TRUE	-0.5	-0.307164
1BPI	AA53R	TRUE	-0.1	-0.34726
1BPI	AA17R	TRUE	-0.3	-0.781035
1BPI	NA35Y	TRUE	-3.7	-3.4036
1BPI	AA20R	TRUE	-1.8	-0.626034
1BPI	AA49E	TRUE	-0.2	-1.44635
1BPI	DA37G	TRUE	-1.7	-4.96912
1BPI	DA35Y	TRUE	-3.8	-1.25494
1BPI	DA36G	TRUE	-2.8	-7.35588
1BPI	AA13P	TRUE	-1.6	-1.15632
1BPI	SA13P	TRUE	-1.4	-1.22826
1BPI	AA2P	TRUE	-1.3	-1.73868
1BPI	AA8P	TRUE	-0.3	-0.526535
1BPI	AA9P	TRUE	-0.8	-1.44827
1ROP	RA30D	TRUE	0.8	2.05381
1ROP	HA30D	TRUE	0.9	0.820747
1ROP	LA30D	TRUE	-0.1	0.0208797
1ROP	AA30D	TRUE	0.3	0.226512
1ROP	KA30D	TRUE	0.9	1.64553
1ROP	QA30D	TRUE	1.8	0.78747
1ROP	YA30D	TRUE	0.2	0.0114463
1ROP	TA30D	TRUE	-0.4	-0.935942
1ROP	EA30D	TRUE	1	0.0245051
1ROP	CA30D	TRUE	0.8	0.211636
2CI2	VI51L	TRUE	-1.02	-1.63654
2CI2	TI49I	TRUE	-1.34	-1.11798
2CI2	AI42D	TRUE	-1.05	0.0661484
2CI2	QI33E	TRUE	-0.4	-1.10779
2CI2	QI26E	TRUE	-0.57	0.355628
2CI2	DI34E	TRUE	0.36	0.0722358
2CI2	SI55T	TRUE	-0.98	-0.887316
2CI2	NI33E	TRUE	-0.28	-1.95721
2CI2	AI37K	TRUE	-0.99	-0.0696805
2CI2	DI58T	TRUE	-0.04	0.236909
2CI2	NI72K	TRUE	-1.21	0.0176007
2CI2	DI75N	TRUE	-1.51	-1.56943
2CI2	DI33E	TRUE	-0.77	-0.677691
1POH	DA49K	TRUE	1.5	0.525322
1POH	SA49K	TRUE	1	-0.798761
1POH	EA49K	TRUE	1.9	0.346042
1POH	NA49K	TRUE	0.3	-0.228079
1POH	DA46S	TRUE	1.5	4.85107
1POH	RA49K	TRUE	-0.1	-0.0537144
1POH	QA49K	TRUE	1.6	0.193296
1CSP	QA25D	TRUE	-0.788719	1.68255
1CSP	KA43E	TRUE	0.215105	0.501035
1CSP	KA55N	TRUE	-0.215105	0.134691
1CSP	QA56R	TRUE	0.310707	0.370295
1CSP	QA39K	TRUE	-0.0717017	-0.199422
1CSP	QA21E	TRUE	-0.239006	0.0762949
1CSP	QA53E	TRUE	0.167304	0.687363
1CSP	LA66E	TRUE	1.33843	1.13603
1CSP	DA55N	TRUE	0.478011	-0.0196591
1CSP	KA24D	TRUE	-0.597514	-0.186899
1CSP	KA42E	TRUE	0	0.729415
1CSP	DA10N	TRUE	0.262906	0.503698
1CSP	KA25D	TRUE	-1.45793	1.58994
1CSP	RA3E	TRUE	0.884321	0.690078
1CSP	QA65K	TRUE	-0.956023	-0.87354
1CSP	KA19E	TRUE	-0.501912	1.0907
1CSP	EA13K	TRUE	-0.310707	-0.0968541
1CSP	QA19E	TRUE	-0.143403	0.21776
1CSP	RA1M	TRUE	1.74474	0.0658014
1CSP	KA21E	TRUE	-0.0717017	-0.128604
1CSP	QA13K	TRUE	-0.167304	0.0355376
1CSP	KA66E	TRUE	2.17495	1.57114
1CSP	EA46A	TRUE	-0.597514	-1.95009
1CSP	EA39K	TRUE	-0.310707	-0.268565
1CSP	KA3E	TRUE	2.74857	0.820106
1CSP	QA5K	TRUE	-2.19885	-0.591059
1CSP	KA50E	TRUE	-0.645315	0.0904526
1CSP	EA5K	TRUE	-3.48948	-1.94084
1CSP	KA46A	TRUE	1.41013	0.450371
1CSP	EA48S	TRUE	0	-0.348347
1CSP	KA12E	TRUE	-0.717017	-0.0341812
1CSP	KA53E	TRUE	-0.286807	0.647748
1CSP	RA48S	TRUE	1.57744	0.976908
1CSP	KA48S	TRUE	0.717017	1.46242
1CSP	KA10N	TRUE	-1.50574	0.965446
2IFB	AA65G	TRUE	-1.33	-2.3362
1FKJ	VA75T	TRUE	-0.81	1.24689
1FKJ	AA50L	TRUE	-2.57	-2.25197
1FKJ	VA27T	TRUE	0.23	-0.632714
1FKJ	AA57R	TRUE	-0.81	-0.545908
1FKJ	AA61E	TRUE	-0.84	-0.783103
1FKJ	SA21T	TRUE	-1.44	-1.49445
1FKJ	DA56I	TRUE	-3.16	0.731136
1UBQ	QA33K	TRUE	-0.908222	-0.599395
1UBQ	IA33K	TRUE	0.597514	0.946073
1UBQ	DA18E	TRUE	0.08	0.0955243
1UBQ	AA27K	TRUE	-2.7	-2.04144
1UBQ	SA33K	TRUE	-1.31453	-1.24867
1UBQ	EA33K	TRUE	-0.908222	-1.95018
1UBQ	TA33K	TRUE	-1.07553	-0.894002
1UBQ	NA33K	TRUE	-1.55354	-1.64183
3MBP	NA55D	TRUE	0	-0.613579
3MBP	DA283Y	TRUE	-3.2	-3.19218
1HFZ	AA103Y	TRUE	-2.39006	-2.6201
1HFZ	AA107H	TRUE	-0.788719	-1.35973
1HFZ	AA54Q	TRUE	-0.40631	-0.636861
1HFZ	HA118W	TRUE	-0.597514	-2.07069
1HFZ	EA114K	TRUE	-0.645315	-0.451149
1HFZ	YA104W	TRUE	-2.43786	-2.60521
1HFZ	QA114K	TRUE	-0.597514	-0.231039
1HFZ	YA107H	TRUE	-0.191205	3.61837
1HFZ	NA114K	TRUE	2.65296	-0.127524
1HFZ	PA103Y	TRUE	-0.215105	-6.13563
1RTB	GA54V	TRUE	-4.86616	-4.7606
1RTB	IA54V	TRUE	-1.94551	0.12749
1RTB	GA63V	TRUE	-3.49665	-2.6705
1RTB	AA123S	TRUE	0.46	0.26848
1RTB	AA119H	TRUE	0.2	-0.282118
1RTB	AA121D	TRUE	-2.2	1.68457
2TRX	KA78L	TRUE	-3.9	-2.36567
2TRX	AA26D	TRUE	3.7	0.819544
2TRX	RA78L	TRUE	-4	-2.49189
1ONC	AA28F	TRUE	-4.99522	-3.8453
451C	IA78V	TRUE	0.06	0.927906
451C	QA70E	TRUE	-0.9	-0.131177
451C	RA37Q	TRUE	0.5	0.339786
451C	YA43E	TRUE	1.12811	-0.195875
1H7M	AA90E	TRUE	-0.40631	-0.353294
1H7M	AA48D	TRUE	0.358509	0.223343
1H7M	AA28K	TRUE	-1.19503	-0.769107
1H7M	AA21R	TRUE	0.0717017	0.228192
1H7M	AA92R	TRUE	-0.310707	-1.51175
1TPK	MA65V	TRUE	-2.2	-1.60003
1IO2	AA6I	TRUE	-2.91587	-2.94714
1IO2	AA105D	TRUE	1.57744	1.62137
1SHF	HA124S	TRUE	-1.25	-1.67348
1SHF	NA124S	TRUE	-0.73	-0.394995
1SHF	RA124S	TRUE	-0.18	1.42042
1SHF	TA124S	TRUE	-1.65	-0.752626
1SHF	KA124S	TRUE	0.11	1.39906
1SHF	YA124S	TRUE	-2.27	-6.80719
1SHF	DA124S	TRUE	-2.02	-1.99279
1IOB	DA7N	TRUE	0.43	-0.684322
1IOB	QA9T	TRUE	-2.8	-1.30951
1IOB	RA97K	TRUE	-3.1	0.811061
1IOB	QA4R	TRUE	-1	-0.558698
1IOB	PA4R	TRUE	-0.4	0.0210139
1IOB	AA8C	TRUE	-2.52	-0.340842
1IOB	SA8C	TRUE	-4.8	-1.05787
1C9O	QA23G	TRUE	0	0.387118
1C9O	SA11N	TRUE	0	0.11965
1C9O	AA21E	TRUE	-0.286807	0.0585733
1C9O	EA3R	TRUE	-0.83652	-0.872608
1C9O	EA56R	TRUE	0.764818	-0.293046
1C9O	EA66L	TRUE	-0.83652	-1.37301
1C9O	KA3R	TRUE	-0.191205	0.352832
1C9O	KA12E	TRUE	-0.43021	0.384538
1C9O	DA24S	TRUE	0.0956023	-0.229922
1C9O	KA46E	TRUE	-0.645315	0.769335
1AMQ	RA294N	TRUE	-2.6	-3.04503
1AMQ	AA15D	TRUE	-5.8	-0.0676894
1AMQ	DA294N	TRUE	0	-1.39872
1AMQ	KA266R	TRUE	-7.6	-0.877442
1AMQ	QA265E	TRUE	-6.3	0.221465
1AMQ	KA265E	TRUE	-7.6	0.517338
1AMQ	RA297N	TRUE	-4.4	0.219441
1AMQ	AA191C	TRUE	-2.2	-0.530179
1AMQ	SA191C	TRUE	-1.8	-0.227139
1AMQ	AA192C	TRUE	-1.6	-0.601843
1AMQ	AA270C	TRUE	-2.5	-1.20742
1AMQ	AA401C	TRUE	3.2	0.146876
1MGR	FA55Y	TRUE	-2.1	0.128365
1MSI	AA36D	TRUE	0.95	-0.525327
1MSI	AA39R	TRUE	-0.63	-0.0223744
3BCI	QA96E	TRUE	-1.06119	0.420115
1RGG	VA18T	TRUE	-1.4	0.279252
1RGG	IA79D	TRUE	2.9	4.35258
1RGG	SA39N	TRUE	-2.3	-2.72759
1RGG	AA33D	TRUE	-6.2	-4.16872
1RGG	TA2V	TRUE	-0.9	-1.61059
1RGG	QA85H	TRUE	0	1.13024
1RGG	YA79D	TRUE	2.9	3.83419
1RGG	EA79D	TRUE	-0.3	0.399743
1RGG	RA79D	TRUE	2.7	4.72268
1RGG	DA39N	TRUE	-1.5	-2.46991
1RGG	KA94Q	TRUE	0.3	1.32644
1RGG	KA79D	TRUE	2.3	3.53524
1RGG	KA17D	TRUE	-1.1	1.13247
1CYO	HA35F	TRUE	-2.82027	-3.04529
1CYO	EA45V	TRUE	-2.67686	-0.342016
1CYO	KA61V	TRUE	-2.39006	0.384594
1CYO	EA61V	TRUE	-1.05163	-0.417742
3CHY	AA13D	TRUE	2.7	0.99466
3CHY	AA57D	TRUE	3.3	2.32049
3CHY	AA12D	TRUE	2.5	1.49044
2AFG	YA21H	TRUE	1.01	0.547356
2AFG	YA108F	TRUE	0.94	-0.658034
2AFG	NA93H	TRUE	0.286807	0.428203
1ANK	GA88R	TRUE	-0.2	-1.3838
1ANK	HA84D	TRUE	-1.4	-1.4148
2AKY	DA169N	TRUE	-2.15105	0.77176
2HMB	KA126R	TRUE	-4.66061	0.649352
2HMB	EA40T	TRUE	-3.27438	0.572736
2HMB	TA106R	TRUE	-3.53728	-0.196042
2HMB	QA126R	TRUE	-0.621415	0.0824289
219L	DA163N	TRUE	-0.21	-0.268748
1BP2	YA22F	TRUE	1.5	-0.73016
3PGK	YA333W	TRUE	1.4	-1.7797
1HFY	TA30A	TRUE	1.7	-0.440602
2CRK	NA122D	TRUE	0	-0.502867
2CRK	AA122D	TRUE	0	-0.123443
1C2R	EA32K	TRUE	0.4	-0.194764
1C2R	DA12K	TRUE	-1.1	-0.711773
1C2R	AA35P	TRUE	-2	-2.4072
1C2R	CA75Y	TRUE	0	-2.89287
1BOY	WA200R	TRUE	0.6	-2.89258
1AYF	RA56H	TRUE	-1.15918	-1.64402
1AYF	EA76D	TRUE	0.454111	0.304117
2HPR	DA46S	TRUE	0.74	3.37582
1SUP	SA218N	TRUE	1.07	-0.744909
1SUP	DA76N	TRUE	0.45	0.412959
1SUP	KA217Y	TRUE	0.72	0.0536765
2IMM	EA79Q	TRUE	-0.40631	0.0540548
2IMM	RA24K	TRUE	-0.167304	0.0195948
1OIA	TA13Y	TRUE	-1.3	-0.849408
1IGV	NA19D	TRUE	0.740918	0.575297
1IGV	QA26E	TRUE	0.0956023	-0.231872
3SSI	KA73M	TRUE	0.35	-0.102468
3SSI	DA73M	TRUE	1.6	0.131765
3SSI	EA73M	TRUE	1.05	-0.469402
1CLW	SA382R	TRUE	-17.4	-2.33865
1CLW	RA244G	TRUE	-4	-3.61212
1CLW	DA323G	TRUE	-0.4	-2.73662
1CLW	RA177G	TRUE	-2.1	-3.50673
1CLW	KA285R	TRUE	-10.3	-0.337686
3D2A	EA134M	TRUE	0.66	-0.197237
1EL1	KA109V	TRUE	-0.43021	0.683952
1KFW	KA197N	TRUE	0.81262	0.446783
1KFW	PA253G	TRUE	-0.645315	-9.26408
1KFW	PA92G	TRUE	0.501912	1.91588
1AXB	SA77C	TRUE	-2.48566	-0.628641
1CAH	SA206C	TRUE	0.1	-0.841986
1JIW	PI8A	TRUE	3.2	1.75535

## Sheet: Fig S3
No filter			Log likelihood > 0			Log likelihood > 0 & Delta Log likelihood >0
x	y		x	y		x	y
-4.5	0		-4.5	0		-4.5	0			FoldX error => x = 0.5
-4.4	0		-4.4	0		-4.4	0			Cutoff where FDR (no Filter) is equal to FDR (Log likelihood > 0 & Delta Log likelihood >0) at cutoff 0 => x = 0.5
-4.3	0		-4.3	0		-4.3	0
-4.2	0		-4.2	0		-4.2	0
-4.1	0		-4.1	0		-4.1	0
-4	0.0487805		-4	0.0263158		-4	0.0277778
-3.9	0.0454545		-3.9	0.0243902		-3.9	0.025641
-3.8	0.0425532		-3.8	0.0227273		-3.8	0.0238095
-3.7	0.0392157		-3.7	0.0208333		-3.7	0.0217391
-3.6	0.037037		-3.6	0.02		-3.6	0.0212766
-3.5	0.0338983		-3.5	0.0181818		-3.5	0.0192308
-3.4	0.0625		-3.4	0.05		-3.4	0.0357143
-3.3	0.0714286		-3.3	0.0615385		-3.3	0.0491803
-3.2	0.0694444		-3.2	0.0606061		-3.2	0.0491803
-3.1	0.0649351		-3.1	0.056338		-3.1	0.0454545
-3	0.0722892		-3	0.0649351		-3	0.0555556
-2.9	0.0689655		-2.9	0.0617284		-2.9	0.0526316
-2.8	0.0860215		-2.8	0.0705882		-2.8	0.0625
-2.7	0.0918367		-2.7	0.0786517		-2.7	0.0714286
-2.6	0.0865385		-2.6	0.0736842		-2.6	0.0674157
-2.5	0.0841121		-2.5	0.0714286		-2.5	0.0652174
-2.4	0.0769231		-2.4	0.0654206		-2.4	0.0594059
-2.3	0.0708661		-2.3	0.0603448		-2.3	0.0550459
-2.2	0.0740741		-2.2	0.0666667		-2.2	0.0619469
-2.1	0.0748299		-2.1	0.0692308		-2.1	0.057377
-2	0.0774194		-2	0.0656934		-2	0.0542636
-1.9	0.0882353		-1.9	0.0671141		-1.9	0.0571429
-1.8	0.0944444		-1.8	0.0705128		-1.8	0.0616438
-1.7	0.09375		-1.7	0.0718563		-1.7	0.0636943
-1.6	0.101942		-1.6	0.0730337		-1.6	0.0654762
-1.5	0.1		-1.5	0.0736842		-1.5	0.0670391
-1.4	0.0978723		-1.4	75		-1.4	0.0695187
-1.3	0.10757		-1.3	0.0841121		-1.3	0.0707071
-1.2	0.11194		-1.2	0.0837004		-1.2	0.0666667
-1.1	0.109589		-1.1	0.0823045		-1.1	0.0663717
-1	0.126183		-1	0.102662		-1	0.0711297
-0.9	0.125749		-0.9	0.100358		-0.9	0.0717131
-0.8	0.143646		-0.8	0.116667		-0.8	0.082397
-0.7	0.155779		-0.7	0.129909		-0.7	0.0918367
-0.6	0.17321		-0.6	0.135593		-0.6	0.0961538
-0.5	0.181624		-0.5	0.149215		-0.5	0.105105
-0.4	0.195736		-0.4	0.160976		-0.4	0.112994
-0.3	0.204626		-0.3	0.167043		-0.3	0.115282
-0.2	0.21157		-0.2	0.176221		-0.2	0.122762
-0.1	0.240964		-0.1	0.198444		-0.1	0.144208
0	0.257618		0	0.207581		0	0.150776

## Sheet: Fig S4
x	y		x	y		x	y
-4.5	0		-4.5	0		-4.5	0
-4.4	0		-4.4	0		-4.4	0
-4.3	0		-4.3	0		-4.3	0
-4.2	0		-4.2	0		-4.2	0
-4.1	0		-4.1	0		-4.1	0
-4	0.0487805		-4	0.0263158		-4	0.0277778
-3.9	0.0454545		-3.9	0.0243902		-3.9	0.025641
-3.8	0.0425532		-3.8	0.0227273		-3.8	0.0238095
-3.7	0.0392157		-3.7	0.0208333		-3.7	0.0217391
-3.6	0.037037		-3.6	0.02		-3.6	0.0212766
-3.5	0.0338983		-3.5	0.0181818		-3.5	0.0192308
-3.4	0.0625		-3.4	0.05		-3.4	0.0357143
-3.3	0.0714286		-3.3	0.0615385		-3.3	0.0491803
-3.2	0.0694444		-3.2	0.0606061		-3.2	0.0491803
-3.1	0.0649351		-3.1	0.056338		-3.1	0.0454545
-3	0.0722892		-3	0.0649351		-3	0.0555556
-2.9	0.0689655		-2.9	0.0617284		-2.9	0.0526316
-2.8	0.0860215		-2.8	0.0705882		-2.8	0.0625
-2.7	0.0918367		-2.7	0.0786517		-2.7	0.0714286
-2.6	0.0865385		-2.6	0.0736842		-2.6	0.0674157
-2.5	0.0841121		-2.5	0.0714286		-2.5	0.0652174
-2.4	0.0769231		-2.4	0.0654206		-2.4	0.0594059
-2.3	0.0708661		-2.3	0.0603448		-2.3	0.0550459
-2.2	0.0740741		-2.2	0.0666667		-2.2	0.0619469
-2.1	0.0748299		-2.1	0.0692308		-2.1	0.057377
-2	0.0774194		-2	0.0656934		-2	0.0542636
-1.9	0.0882353		-1.9	0.0671141		-1.9	0.0571429
-1.8	0.0944444		-1.8	0.0705128		-1.8	0.0616438
-1.7	0.09375		-1.7	0.0718563		-1.7	0.0636943
-1.6	0.101942		-1.6	0.0730337		-1.6	0.0654762
-1.5	0.1		-1.5	0.0736842		-1.5	0.0670391
-1.4	0.0978723		-1.4	75		-1.4	0.0695187
-1.3	0.10757		-1.3	0.0841121		-1.3	0.0707071
-1.2	0.11194		-1.2	0.0837004		-1.2	0.0666667
-1.1	0.109589		-1.1	0.0823045		-1.1	0.0663717
-1	0.126183		-1	0.102662		-1	0.0711297
-0.9	0.125749		-0.9	0.100358		-0.9	0.0717131
-0.8	0.143646		-0.8	0.116667		-0.8	0.082397
-0.7	0.155779		-0.7	0.129909		-0.7	0.0918367
-0.6	0.17321		-0.6	0.135593		-0.6	0.0961538
-0.5	0.181624		-0.5	0.149215		-0.5	0.105105
-0.4	0.195736		-0.4	0.160976		-0.4	0.112994
-0.3	0.204626		-0.3	0.167043		-0.3	0.115282
-0.2	0.21157		-0.2	0.176221		-0.2	0.122762
-0.1	0.240964		-0.1	0.198444		-0.1	0.144208
0	0.257618		0	0.207581		0	0.150776

## Sheet: Fig S5
nm	WT.1	WT.2	WT.3	WT.4	WT.5	H53R.1	H53R.2	H53R.3	H53R.4	H53R.5	T55D.1	T55D.2	T55D.3	T55D.4	T55D.5	T100R.1	T100R.2	T100R.3	T100R.4	T100R.5	A31D H53P T55G.1	A31D H53P T55G.2	A31D H53P T55G.3	A31D H53P T55G.4	A31D H53P T55G.5	A31D H53P T55G T100K.1	A31D H53P T55G T100K.2	A31D H53P T55G T100K.3	A31D H53P T55G T100K.4	A31D H53P T55G T100K.5
200	6.18377	5.357	5.703	7.1064	5.4901	6.1405	6.7323	8.1097	7.7536	6.5665	9.2094	7.6353	7.1086	8.4235	7.9584	8.0599	7.4358	6.7397	7.1482	7.72282	5.75224	6.13799	6.25727	6.28631	7.15816	4.67891	4.96227	4.84751	5.90844	4.88473
201	6.96159	6.7795	6.7097	6.8168	6.1998	8.4167	8.4774	7.2655	7.3331	7.8581	9.1835	8.8184	9.7548	9.8029	9.4579	7.672	8.4869	7.6876	7.4829	6.93931	7.63568	7.18348	7.34423	7.07345	6.60893	5.98732	6.54749	6.03331	5.81152	6.45327
202	6.44938	6.9382	7.435	6.6727	7.2628	8.3011	8.8492	8.3964	7.3414	7.8119	9.0608	10.118	9.3975	9.1261	9.2994	8.1264	7.4171	8.7996	8.3246	7.85553	7.73694	7.2929	8.0359	7.43392	7.49711	7.03532	6.70285	7.19362	6.57864	6.81636
203	7.02283	7.0027	6.8915	6.8693	7.6855	7.7305	8.5312	7.7783	8.2159	8.7757	10.725	9.3817	9.8898	9.7852	10.186	7.4787	8.4016	8.5422	7.7904	8.48424	7.41405	7.53003	7.70656	7.31011	7.47662	7.25376	6.94207	6.95498	6.92567	6.93681
204	6.68733	6.5755	6.0944	6.5175	7.1695	7.3355	8.0707	7.8587	7.3762	7.8565	8.4889	9.275	9.4196	9.6048	9.2018	7.7578	7.3936	7.9492	7.7536	7.70771	7.35098	6.96484	7.18617	7.34273	7.68485	6.77185	6.61367	6.8259	6.80644	7.11646
205	6.8181	5.8171	6.3389	5.6014	6.0793	7.136	6.5654	6.5748	6.8939	6.7492	8.3502	8.2079	7.7466	8.3944	8.0452	6.9818	7.1495	7.058	7.0053	7.18308	6.21427	6.72034	6.52773	6.56892	6.64686	5.91022	6.72044	5.64628	6.29831	5.93873
206	4.69226	5.1554	5.3532	5.1879	5.0214	6.2453	6.5904	6.1634	5.889	6.1701	7.0817	7.3639	7.436	7.5846	6.9862	5.9991	5.9337	5.9394	5.6513	5.9187	6.03178	5.76919	5.68452	5.8175	5.71903	5.0475	5.3643	5.54724	5.26828	4.96412
207	3.77341	3.7583	3.73	4.0508	3.8364	4.2817	4.5571	3.9301	4.0679	4.3726	6.0169	6.1312	5.8762	6.2049	5.6423	4.5741	4.6717	5.0189	4.6622	4.61143	4.53231	4.93147	4.79286	4.78866	4.3854	4.65217	4.00875	4.25617	4.28152	4.1
208	3.2151	3.2621	2.9353	3.1875	2.9045	3.6594	3.4239	3.4966	3.4974	3.7858	4.2809	4.1287	4.269	4.1166	4.0085	3.4161	3.9913	4.0614	3.7111	4.11361	3.31543	3.77792	4.05376	3.72958	3.77203	3.46265	3.31507	3.49342	3.11916	3.19122
209	2.28575	2.0361	2.3609	2.2362	1.9604	2.2617	2.5347	2.7882	1.8575	2.4474	2.8744	3.0884	3.3121	3.1221	2.6518	2.4872	2.9018	2.8997	2.6259	2.46752	2.52183	2.70576	2.51162	2.73892	2.97967	2.61767	2.92197	2.26425	2.53951	2.64759
210	1.1868	1.0745	1.2087	1.487	1.4704	1.4333	1.4643	1.631	1.3368	1.6705	2.0319	2.0037	2.2047	2.1066	2.0428	2.2429	2.1553	1.5003	1.6944	1.81767	1.76241	1.37447	1.97766	1.58108	1.42508	1.67742	1.37483	1.36041	1.52628	1.69056
211	0.346959	0.6871	0.7741	0.6467	0.3844	0.4932	0.7363	0.371	0.1517	0.2116	0.9392	0.9735	0.7082	0.6733	1.0387	1.208	0.9729	1.0925	0.5854	1.06379	1.10403	0.794521	0.659526	1.01998	1.04128	0.7844	0.949947	0.550151	0.622284	0.782234
212	-0.72949	-0.6285	-0.4725	-0.3288	-0.1478	-0.0727	-0.4318	-0.4151	-0.0102	-0.4482	-0.1097	0.0302	0.0126	-0.2004	-0.3705	0.0865	-0.1529	0.23	-0.0879	0.42808	0.322501	0.318378	0.010996	0.113627	0.328069	0.215238	-0.07785	0.514463	0.165141	-0.129
213	-1.2625	-0.7131	-0.9941	-0.813	-0.6514	-0.8229	-0.5312	-0.921	-0.4665	-0.9884	-0.2449	-0.6262	-0.4837	-0.7787	-0.3759	-0.4582	-0.6551	-0.6237	-0.7013	-0.4268	-0.3119	-0.49231	-0.46707	-0.22046	-0.40195	-0.14091	-0.28601	-0.4112	-0.73839	-0.97211
214	-1.34413	-1.2876	-1.5372	-1.4441	-1.247	-1.262	-1.3723	-1.5507	-1.2437	-1.4349	-1.099	-1.6425	-1.6761	-0.9522	-1.4094	-1.1663	-1.0022	-1.1902	-0.7806	-0.9496	-0.82488	-0.95938	-0.98899	-1.02888	-0.77088	-1.03592	-0.32575	-0.94435	-1.06117	-0.92698
215	-1.80311	-1.9942	-1.6614	-1.5942	-1.5007	-1.6394	-1.557	-1.6866	-2.0453	-1.903	-2.2092	-1.7089	-1.9256	-1.7779	-1.6124	-1.5509	-1.7045	-1.2723	-1.5477	-1.4746	-1.11307	-1.20204	-1.25176	-0.98003	-1.05328	-1.23032	-1.59377	-1.61178	-1.22949	-1.19302
216	-2.12756	-1.9981	-1.9921	-2.0561	-1.7764	-2.2807	-2.1506	-2.1924	-1.9285	-2.129	-2.5936	-1.9134	-1.7768	-2.3189	-2.1914	-1.939	-1.5955	-2.0873	-1.8116	-1.8925	-1.51699	-1.48589	-1.15828	-1.50475	-1.05671	-1.22645	-1.30389	-1.57305	-1.709	-1.5673
217	-2.27583	-2.1482	-2.4807	-2.0811	-2.0808	-1.8462	-1.8948	-2.3461	-2.2759	-2.2252	-2.262	-2.8967	-2.563	-2.6372	-2.3475	-2.0148	-2.0288	-1.9802	-2.0857	-2.021	-1.6894	-1.78596	-1.55326	-1.78744	-1.58137	-1.49537	-1.38756	-1.62099	-1.93247	-1.94203
218	-2.12673	-2.5942	-2.2286	-1.8384	-2.0851	-1.827	-1.9766	-2.0062	-2.2916	-2.2141	-2.6125	-2.2519	-2.2571	-2.3165	-1.9799	-2.0181	-1.7591	-1.7237	-1.9734	-1.664	-1.41049	-1.28934	-1.66552	-1.63784	-1.70582	-1.92287	-1.33048	-1.91873	-1.71597	-1.63774
219	-2.16522	-1.839	-1.9307	-2.0454	-2.0187	-2.1437	-2.229	-2.0857	-1.7561	-1.8219	-2.164	-1.9353	-1.9194	-2.0926	-2.0014	-1.3082	-2.1392	-2.2257	-1.6014	-1.8035	-1.1649	-1.45211	-1.89495	-1.49466	-1.40025	-1.79186	-1.37635	-1.80623	-1.4248	-1.58291
220	-1.97058	-1.8492	-1.887	-1.9819	-2.0196	-1.6596	-1.7535	-1.4211	-1.5573	-1.8948	-1.7025	-2.266	-1.8916	-2.1633	-2.3322	-1.5371	-1.7941	-1.8343	-1.4494	-1.6788	-1.2631	-1.52118	-1.42594	-1.23795	-1.27402	-1.28819	-1.27199	-1.03596	-1.07672	-1.61515
221	-1.76488	-1.6021	-1.5159	-1.3312	-1.6885	-1.6007	-1.4256	-1.698	-1.7484	-1.7355	-1.4182	-1.6389	-1.7554	-1.935	-1.7331	-1.3455	-1.5121	-1.2807	-1.4458	-1.4948	-1.11222	-0.71566	-1.01167	-1.04556	-0.58766	-0.93172	-1.04713	-1.04227	-1.09933	-0.8915
222	-1.4439	-1.1125	-1.4773	-1.2634	-1.3924	-1.3437	-1.2303	-1.1144	-1.1186	-1.6828	-1.039	-1.3555	-1.2112	-1.2441	-1.5461	-0.839	-1.2373	-1.2902	-1.0442	-1.47	-0.78933	-0.93517	-0.95211	-0.71341	-0.69632	-0.50922	-0.62622	-0.49739	-0.31396	-0.9173
223	-1.21115	-0.947	-0.9557	-0.8067	-1.0756	-0.8624	-0.954	-1.1504	-0.7702	-1.0197	-0.8249	-1.1793	-0.8364	-0.9432	-0.9723	-0.5637	-0.9154	-0.29	-0.8407	-0.8271	-0.22364	-0.36774	-0.48756	-0.42222	-0.57314	-0.40099	-0.68847	-0.34426	-0.51747	-0.66929
224	-0.7049	-0.8162	-0.5097	-0.74	-0.5791	-0.0262	-0.803	-0.8404	-0.9565	-0.6674	-0.3774	-0.8172	-0.4346	-0.7543	-0.8138	-0.4636	-0.5299	-0.8609	-0.5429	-0.6368	-0.06278	-0.18555	-0.13525	-0.15723	-0.17408	-0.332	0.001952	-0.27158	-0.3304	-0.24542
225	-0.76113	-0.6009	-0.7431	-0.2961	-0.3173	-0.1135	-0.5196	-0.0602	-0.1963	-0.3445	-0.2741	-0.4553	-0.0881	-0.1439	-0.7822	-0.2789	-0.1069	-0.2506	-0.5046	-0.4728	0.104599	0.003894	0.330528	0.372915	-0.11493	0.18087	-0.0936	0.224346	-0.01426	-0.13801
226	-0.3355	-0.1732	-0.5511	-0.2922	-0.2814	-0.0899	-0.1863	-0.0993	-0.1048	-0.1203	-0.1325	-0.2333	-0.2187	-0.3234	0.0961	-0.5305	-0.4638	-0.0447	-0.5255	-0.1037	0.416178	0.372163	0.562868	0.542295	0.009047	0.32133	0.267491	0.464182	0.147918	0.119981
227	-0.22305	-0.4874	-0.2649	-0.3994	-0.1275	-0.2649	-0.0761	-0.4459	-0.1485	-0.4024	-0.1313	-0.3832	-0.1357	-0.1622	-0.2149	0.0754	-0.1722	0.0174	-0.1233	-0.0612	0.28196	0.154677	0.273012	0.242555	0.326217	0.397633	0.264897	0.200182	0.076243	0.354897
228	-0.27839	-0.088	-0.6046	-0.2976	-0.3087	-0.2456	-0.3044	-0.1551	0.0596	-0.0935	-0.3452	-0.0083	-0.5016	-0.253	-0.0467	-0.2326	0.0128	-0.2128	-0.1708	0.04261	0.429553	0.440992	0.376265	0.506494	0.263302	0.320074	0.294706	0.276536	0.523027	0.071448
229	-0.36533	-0.33	-0.1022	-0.1068	-0.2239	-0.065	-0.2496	-0.1764	0.0727	-0.1999	-0.0716	-0.2753	-0.2327	-0.2076	0.1061	-0.2514	-0.1086	-0.138	-0.2451	-0.2567	0.077122	0.574483	0.33517	0.217035	0.190008	0.649175	0.397376	0.099417	0.405622	0.48197
230	-0.37576	-0.4295	-0.2289	-0.0574	-0.2684	-0.4293	-0.0744	-0.2309	0.0381	-0.0848	-0.3421	-0.1544	-0.2318	0.2104	0.2203	-0.1513	0.1383	-0.0524	-0.2425	0.12631	0.462402	0.422847	0.66598	0.625906	0.399823	0.218394	0.433898	0.444709	0.196159	0.255218
231	0.095769	-0.3718	-0.2163	-0.3916	-0.1246	0.1006	0.2619	0.19	0.1585	0.3703	0.0257	0.3675	0.091	-0.2317	0.3754	0.3134	-0.0887	0.1248	0.1518	0.33664	0.601691	0.580444	0.373256	0.642861	0.683312	0.775646	0.390368	0.488523	0.402693	0.41407
232	0.116207	-0.0763	-0.097	0.1275	0.1698	0.2359	0.0445	0.2064	0.1991	0.4258	0.2284	0.2444	0.4555	0.1388	-0.1246	0.3426	0.3828	0.3285	0.1911	0.2578	0.576818	0.693675	0.981934	0.819494	0.566088	0.51935	0.534851	0.536867	0.732396	0.461281
233	0.17086	0.0818	0.1953	0.1741	0.4006	0.2176	0.6786	0.3511	0.3016	0.5867	0.3803	0.3613	0.3384	0.3781	0.2865	0.566	0.3689	0.5794	0.5164	0.45748	0.828888	0.892418	0.708721	0.642289	0.981259	0.676578	0.436134	0.720418	0.548312	0.931047
234	0.453287	0.2001	0.2828	0.1736	0.271	0.3172	0.4863	0.0053	0.1386	0.0401	0.3624	0.0614	0.2466	-0.0011	0.2224	0.3923	0.336	0.271	0.4176	0.36517	0.645698	0.745854	0.851759	1.08134	0.52893	0.572947	0.6475	0.577716	0.532991	0.395059
235	0.146961	0.2821	0.0044	0.2606	0.3678	0.2894	0.4549	0.3353	0.3549	0.1673	0.2268	0.6506	0.4418	0.2158	0.4866	0.631	0.3952	0.3098	0.2161	0.22983	0.432942	0.627016	0.917141	0.823191	0.676626	0.647057	0.579895	0.806481	0.55251	0.531544
236	0.23189	0.2081	0.1408	0.1656	0.2982	0.1961	0.3005	-0.0629	0.2637	0.079	0.131	0.261	0.1401	0.0822	0.1565	0.3492	0.2938	0.4219	0.4837	0.33399	0.510119	0.681733	0.435677	0.598957	0.535086	0.580336	0.478945	0.509699	0.345526	0.273585
237	-0.16395	0.102	0.1305	-0.0827	0.2025	-0.0704	-0.0006	0.1611	0.2819	-0.0395	0.2642	0.1068	-0.0041	-0.209	0.1124	0.1686	0.1909	0.1756	0.394	0.35181	0.548284	0.415813	0.511192	0.415586	0.326215	0.427082	0.338977	0.503097	0.22373	0.379488
238	-0.08564	-0.2277	-0.0439	-0.0762	-0.1754	-0.1468	-0.2719	-0.2527	-0.1164	-0.0911	0.0439	-0.0441	0.2547	-0.3819	0.1792	0.3675	0.0972	0.2832	0.0865	0.27887	0.184158	0.294859	0.285169	0.268121	0.347967	0.249199	0.155009	0.143914	0.121521	0.1502
239	0.163454	-0.1665	-0.0401	-0.18	-0.1478	-0.1041	0.0707	-0.4942	-0.0065	-0.0902	-0.0662	-0.1195	-0.197	-0.516	-0.2572	0.0343	-0.1109	-0.0174	-0.1486	0.25019	0.277093	0.335619	0.150156	0.443278	0.08732	0.1168	0.156382	0.121986	0.025176	-0.05132
240	-0.13665	-0.1396	-0.27	-0.1731	-0.2553	-0.2351	-0.3561	-0.3825	-0.2092	-0.3621	-0.239	-0.4883	-0.3073	-0.3883	-0.5172	-0.2106	-0.172	-0.1861	0.0955	-0.1766	0.15924	0.071178	-0.01402	0.089221	0.131001	0.035691	0.01348	0.000217	-0.17399	0.1798
241	-0.14735	-0.3837	-0.158	-0.2793	-0.1719	-0.553	-0.3769	-0.5965	-0.2777	-0.6715	-0.5231	-0.6298	-0.8311	-0.4927	-0.5575	-0.057	0.0459	-0.0751	0.0201	-0.1066	0.14834	-0.0373	0.05222	0.135759	0.014966	-0.07667	-0.12973	-0.01297	-0.26875	-0.10967
242	-0.51107	-0.2023	-0.4114	-0.4345	-0.1719	-0.6096	-0.5393	-0.7305	-0.343	-0.3116	-0.6281	-0.7316	-0.7103	-0.6857	-0.6666	-0.343	-0.3824	-0.2644	-0.3198	-0.3667	0.071177	0.058579	0.043662	-0.11359	-0.01979	-0.14939	-0.16995	0.002814	-0.20138	-0.15552
243	-0.32081	-0.3591	-0.2569	-0.3181	-0.1915	-0.4891	-0.6063	-0.7654	-0.6319	-0.4937	-0.5795	-0.6094	-0.5591	-0.6563	-0.6952	-0.2614	-0.2103	-0.435	-0.1815	-0.3164	0.039715	-0.0384	-0.19118	-0.33477	-0.21484	-0.00604	-0.12275	-0.21088	-0.13633	-0.0304
244	-0.28857	-0.3396	-0.2336	-0.292	-0.4096	-0.6677	-0.6297	-0.5488	-0.6299	-0.641	-0.6365	-0.5254	-0.7199	-0.71	-0.7318	-0.2792	-0.193	-0.3101	-0.1249	-0.476	-0.26284	0.078279	-0.09532	-0.34374	-0.01961	-0.24957	-0.22	-0.39894	-0.42152	-0.36317
245	-0.36914	-0.3004	-0.3743	-0.2506	-0.3384	-0.5982	-0.7461	-0.8201	-0.5414	-0.604	-0.7188	-0.5735	-0.848	-0.545	-0.757	-0.4102	-0.2235	-0.4097	-0.4383	-0.5336	-0.12514	-0.16796	-0.11164	-0.2389	-0.06578	-0.22211	-0.20495	-0.09247	-0.16482	-0.17983
246	-0.21987	-0.3971	-0.2754	-0.4078	-0.3309	-0.4893	-0.9029	-0.6326	-0.7689	-0.755	-0.7564	-0.955	-0.8655	-0.858	-0.9954	-0.5472	-0.5309	-0.4249	-0.5295	-0.1689	-0.18146	-0.26341	-0.23893	-0.00195	-0.14769	-0.44316	-0.22981	-0.34478	-0.36811	-0.34229
247	-0.38544	-0.3681	-0.4662	-0.2758	-0.3449	-0.5717	-0.7898	-0.6592	-0.8361	-0.7689	-0.7421	-0.6832	-0.7771	-0.741	-0.6725	-0.3484	-0.3893	-0.3338	-0.281	-0.4997	-0.07921	-0.29503	0.081228	-0.2153	0.038103	-0.21612	-0.25613	-0.27603	-0.15025	-0.2548
248	-0.22105	-0.4113	-0.22	-0.2834	-0.1687	-0.6029	-0.7617	-0.7303	-0.5549	-0.704	-0.7961	-0.8474	-0.8154	-0.6862	-0.7977	-0.3204	-0.3963	-0.209	-0.2852	-0.3893	-0.18601	-0.15296	0.225892	-0.03756	-0.12694	-0.18051	-0.18052	-0.16387	-0.10719	-0.27245
249	-0.22756	-0.3291	-0.3041	-0.4181	-0.3542	-0.8427	-0.4304	-0.7022	-0.6736	-0.6622	-1.0941	-0.8561	-0.59	-1.0227	-0.6692	-0.4332	-0.3281	-0.4502	-0.3565	-0.3691	-0.03152	-0.093	-0.04959	-0.21078	-0.10385	-0.12947	-0.24096	-0.4582	-0.22531	-0.23041
250	-0.3761	-0.2529	-0.374	-0.2665	-0.3154	-0.534	-0.5615	-0.908	-0.7334	-0.7055	-0.6948	-0.6395	-0.71	-0.8258	-0.731	-0.2224	-0.4646	-0.3654	-0.5121	-0.3218	0.048595	-0.14033	-0.12844	-0.10831	-0.09979	-0.07509	-0.32003	-0.31729	-0.14837	-0.24041

[truncated: 7 more sheets: Fig S6, Fig S7, Fig S8, Fig S9, Fig S10, Fig S11, Fig S12]
